# Supplementary material for: Comparative Analysis of Gut Microbiome Dynamics and Dietary Shifts in Three Pollinator Species During Alfalfa Pollination: Insights from Environmental DNA Metabarcoding
Source: Insects. 2026 May 28;17(6):561. doi: 10.3390/insects17060561 (PMC13300483; doi:10.3390/insects17060561)
Supplement: Supplementary file 1 [file insects-17-00561-s001.zip]

Archive with 1 entries (1 files):
- insects-4283617-supplementary.xlsx
