# Supplementary material for: Comparative Analysis of Gut Microbiome Dynamics and Dietary Shifts in Three Pollinator Species During Alfalfa Pollination: Insights from Environmental DNA Metabarcoding
Source: Insects. 2026 May 28;17(6):561. doi: 10.3390/insects17060561 (PMC13300483; doi:10.3390/insects17060561)
Supplement: Supplementary file 1 [file insects-17-00561-s001.zip › insects-4283617-supplementary.xlsx]

## Sheet: Table S1
OTUID	BFQ1	BFQ2	BFQ3	QYFQ1	QYFQ2	QYFQ3	ZHFQ1	ZHFQ2	ZHFQ3	BFH1	BFH2	BFH3	QYFH1	QYFH2	QYFH3	ZHFH1	ZHFH2	ZHFH3	Kingdom	Phylum	Class	Order	Family	Genus	Species
OTU_1	80764	77310	77468	541	326	290													Bacteria	Proteobacteria	Gammaproteobacteria	Enterobacterales	unclassified_o_Enterobacterales	unclassified_o_Enterobacterales	unclassified_o_Enterobacterales
OTU_2							16932	16106	3661	6121	903	5384	11622		28113	9207	11929	15007	Bacteria	Proteobacteria	Gammaproteobacteria	Orbales	Orbaceae	Gilliamella	unclassified_g_Gilliamella
OTU_3							2265	4712	10058	24997	6091	1522	9298		8461	18522	7417	9058	Bacteria	Firmicutes	Bacilli	Lactobacillales	Lactobacillaceae	Lactobacillus	Apis_florea_little_honeybee
OTU_4							13312	5136	14794	7174	1404	4084	1749		8550	11672	13820	5130	Bacteria	Proteobacteria	Gammaproteobacteria	Orbales	Orbaceae	Gilliamella	unclassified_g_Gilliamella
OTU_5							7148	21302	1734	276	1368	2237	514	827	11413	5764	4059	5381	Bacteria	Proteobacteria	Gammaproteobacteria	Orbales	Orbaceae	Gilliamella	unclassified_g_Gilliamella
OTU_6								3		239	50598	83	189	205	160	371	126	179	Bacteria	Firmicutes	Bacilli	Bacillales	Bacillaceae	Bacillus	unclassified_g_Bacillus
OTU_7							120	1762	63	1478	1252	1701	3773		7989	7433	7635	1052	Bacteria	Proteobacteria	Gammaproteobacteria	Burkholderiales	Neisseriaceae	Snodgrassella	unclassified_g_Snodgrassella
OTU_8														33122					Bacteria	Firmicutes	Bacilli	Lactobacillales	Lactobacillaceae	Lactobacillus	Apis_florea_little_honeybee
OTU_9							267	583	1766	8356	1681	600	836		1211	1257	1609	1035	Bacteria	Firmicutes	Bacilli	Lactobacillales	Lactobacillaceae	Lactobacillus	Lactobacillus_mellis
OTU_10							1740	3505	2635	332	226	844	360		2156	1688	2001	953	Bacteria	Bacteroidota	Bacteroidia	Flavobacteriales	Weeksellaceae	Apibacter	Apibacter_mensalis
OTU_11							22		4	12493	350	92	912		118	220	124	191	Bacteria	Firmicutes	Bacilli	Lactobacillales	Lactobacillaceae	Lactobacillus	unclassified_g_Lactobacillus
OTU_12							799	5956	942	276	209	337	194		2437	850	772	668	Bacteria	Proteobacteria	Gammaproteobacteria	Burkholderiales	Neisseriaceae	Snodgrassella	unclassified_g_Snodgrassella
OTU_13														12926					Bacteria	Proteobacteria	Gammaproteobacteria	Orbales	Orbaceae	Gilliamella	unclassified_g_Gilliamella
OTU_14												616				134	154	11753	Bacteria	Proteobacteria	Gammaproteobacteria	Orbales	Orbaceae	Gilliamella	unclassified_g_Gilliamella
OTU_15							538	6863	389	258	11	253	100	56	247	114	376	768	Bacteria	Proteobacteria	Gammaproteobacteria	Orbales	Orbaceae	unclassified_f_Orbaceae	unclassified_f_Orbaceae
OTU_16							500	52	117	74	57	7114	135	77	128	210	86	167	Bacteria	Proteobacteria	Gammaproteobacteria	Enterobacterales	unclassified_o_Enterobacterales	unclassified_o_Enterobacterales	unclassified_o_Enterobacterales
OTU_17														8544					Bacteria	Firmicutes	Bacilli	Lactobacillales	Lactobacillaceae	Lactobacillus	unclassified_g_Lactobacillus
OTU_18														6241					Bacteria	Proteobacteria	Gammaproteobacteria	Orbales	Orbaceae	Gilliamella	unclassified_g_Gilliamella
OTU_19							5974	126	54		6								Bacteria	Proteobacteria	Alphaproteobacteria	Acetobacterales	Acetobacteraceae	Bombella	Saccharibacter_sp._AM169
OTU_20							583	847	2716	137	137	159	151		478	298	331	305	Bacteria	Actinobacteriota	Actinobacteria	Bifidobacteriales	Bifidobacteriaceae	Bifidobacterium	unclassified_g_Bifidobacterium
OTU_21							4505	220	60										Bacteria	Proteobacteria	Gammaproteobacteria	Enterobacterales	Yersiniaceae	unclassified_f_Yersiniaceae	unclassified_f_Yersiniaceae
OTU_22											26		68	39	67	4407	44		Bacteria	Proteobacteria	Gammaproteobacteria	Enterobacterales	Enterobacteriaceae	unclassified_f_Enterobacteriaceae	unclassified_f_Enterobacteriaceae
OTU_23											3824								Bacteria	Firmicutes	Bacilli	Bacillales	Bacillaceae	Bacillus	unclassified_g_Bacillus
OTU_24														3398					Bacteria	Proteobacteria	Gammaproteobacteria	Burkholderiales	Neisseriaceae	Snodgrassella	unclassified_g_Snodgrassella
OTU_25							226	2988	132										Bacteria	Proteobacteria	Gammaproteobacteria	Orbales	Orbaceae	Gilliamella	unclassified_g_Gilliamella
OTU_26							58	2008	68	29	8	236	6	15	493	153	31	147	Bacteria	Bacteroidota	Bacteroidia	Bacteroidales	Dysgonomonadaceae	Dysgonomonas	unclassified_g_Dysgonomonas
OTU_27	157	349	271	1530	629	133		5	9	8					8	7			Bacteria	Proteobacteria	Alphaproteobacteria	Sphingomonadales	Sphingomonadaceae	Sphingomonas	unclassified_g_Sphingomonas
OTU_28														3004					Bacteria	Firmicutes	Bacilli	Lactobacillales	Lactobacillaceae	Lactobacillus	Lactobacillus_mellis
OTU_29							31	333	175	166	159	124	90		501	586	546	182	Bacteria	Firmicutes	Bacilli	Lactobacillales	unclassified_o_Lactobacillales	unclassified_o_Lactobacillales	unclassified_o_Lactobacillales
OTU_30							2633	144	40										Bacteria	Proteobacteria	Gammaproteobacteria	Aeromonadales	Aeromonadaceae	Aeromonas	unclassified_g_Aeromonas
OTU_31	144	365	356	1200	517	187			5	2	7				3		6	9	Bacteria	Proteobacteria	Gammaproteobacteria	Burkholderiales	Comamonadaceae	unclassified_f_Comamonadaceae	unclassified_f_Comamonadaceae
OTU_32	159	313	465	1295	340	134			10	8					8			16	Bacteria	Proteobacteria	Alphaproteobacteria	Rhizobiales	Beijerinckiaceae	Methylobacterium-Methylorubrum	Methylobacterium_komagatae
OTU_33							2115	104	123	17			171		22	39	59		Bacteria	Proteobacteria	Alphaproteobacteria	Acetobacterales	Acetobacteraceae	Bombella	unclassified_g_Bombella
OTU_34										965	19	41	1378	19	52	104	20	20	Bacteria	Proteobacteria	Gammaproteobacteria	Enterobacterales	unclassified_o_Enterobacterales	unclassified_o_Enterobacterales	unclassified_o_Enterobacterales
OTU_35							31	245	13	101		341	49			1479		104	Bacteria	Proteobacteria	Gammaproteobacteria	Enterobacterales	unclassified_o_Enterobacterales	unclassified_o_Enterobacterales	unclassified_o_Enterobacterales
OTU_36							1932	194	46										Bacteria	Proteobacteria	Gammaproteobacteria	Pseudomonadales	Moraxellaceae	Acinetobacter	unclassified_g_Acinetobacter
OTU_37																465	1693		Bacteria	Proteobacteria	Gammaproteobacteria	Orbales	Orbaceae	unclassified_f_Orbaceae	unclassified_f_Orbaceae
OTU_38							20	64	58	74	188	133	60		497	222	88	315	Bacteria	Firmicutes	Bacilli	Lactobacillales	Lactobacillaceae	Lactobacillus	unclassified_g_Lactobacillus
OTU_39							3			8	12	20	32	16	817	679	4	7	Bacteria	Proteobacteria	Alphaproteobacteria	Acetobacterales	Acetobacteraceae	Commensalibacter	Commensalibacter_sp._AMU001
OTU_40										364	116	33	105		297	218	204	248	Bacteria	Firmicutes	Bacilli	Lactobacillales	Lactobacillaceae	Lactobacillus	unclassified_g_Lactobacillus
OTU_41					54					13	40		1125	20	8	14		14	Bacteria	Firmicutes	Bacilli	Bacillales	Bacillaceae	Bacillus	unclassified_g_Bacillus
OTU_42	95	283	268	274	96	138				4						2			Bacteria	Actinobacteriota	Actinobacteria	Micrococcales	Micrococcaceae	unclassified_f_Micrococcaceae	unclassified_f_Micrococcaceae
OTU_43														1155					Bacteria	Proteobacteria	Gammaproteobacteria	Burkholderiales	Neisseriaceae	Snodgrassella	unclassified_g_Snodgrassella
OTU_44		1140																	Bacteria	Proteobacteria	Gammaproteobacteria	Pseudomonadales	Moraxellaceae	Acinetobacter	unclassified_g_Acinetobacter
OTU_45	89	181	151	403	201	80													Bacteria	Proteobacteria	Alphaproteobacteria	Sphingomonadales	Sphingomonadaceae	Sphingomonas	unclassified_g_Sphingomonas
OTU_46														1102					Bacteria	Firmicutes	Bacilli	Lactobacillales	Lactobacillaceae	Lactobacillus	unclassified_g_Lactobacillus
OTU_47	41	62	188	326	219	40									3		5		Bacteria	Proteobacteria	Alphaproteobacteria	Rhizobiales	Beijerinckiaceae	Methylobacterium-Methylorubrum	unclassified_g_Methylobacterium-Methylorubrum
OTU_48							46	179	397						59	128			Bacteria	Firmicutes	Bacilli	Lactobacillales	Lactobacillaceae	Lactobacillus	unclassified_g_Lactobacillus
OTU_49	17	5		684	49	28													Bacteria	Firmicutes	Bacilli	Lactobacillales	Lactobacillaceae	Lactobacillus	Lactobacillus_micheneri
OTU_50														740				21	Bacteria	Proteobacteria	Alphaproteobacteria	Acetobacterales	Acetobacteraceae	Bombella	Saccharibacter_sp._AM169
OTU_51														721					Bacteria	Bacteroidota	Bacteroidia	Flavobacteriales	Weeksellaceae	Apibacter	Apibacter_mensalis
OTU_52																		714	Bacteria	Proteobacteria	Gammaproteobacteria	Burkholderiales	Neisseriaceae	Snodgrassella	unclassified_g_Snodgrassella
OTU_53										150	68				185	115	112	67	Bacteria	Firmicutes	Bacilli	Lactobacillales	Lactobacillaceae	Lactobacillus	unclassified_g_Lactobacillus
OTU_54								640											Bacteria	Bacteroidota	Bacteroidia	Bacteroidales	Dysgonomonadaceae	Dysgonomonas	unclassified_g_Dysgonomonas
OTU_55							535	37											Bacteria	Proteobacteria	Gammaproteobacteria	Enterobacterales	Hafniaceae	Hafnia-Obesumbacterium	unclassified_g_Hafnia-Obesumbacterium
OTU_56																564			Bacteria	Firmicutes	Bacilli	Lactobacillales	Lactobacillaceae	Lactobacillus	Apis_florea_little_honeybee
OTU_57										385	22		6	14		109	6		Bacteria	Firmicutes	Bacilli	Lactobacillales	Enterococcaceae	Enterococcus	unclassified_g_Enterococcus
OTU_58	143	177	99	65	32	14													Bacteria	Proteobacteria	Gammaproteobacteria	Pseudomonadales	Moraxellaceae	Acinetobacter	unclassified_g_Acinetobacter
OTU_59														429					Bacteria	Firmicutes	Bacilli	Lactobacillales	unclassified_o_Lactobacillales	unclassified_o_Lactobacillales	unclassified_o_Lactobacillales
OTU_60								411											Bacteria	Firmicutes	Bacilli	Lactobacillales	Lactobacillaceae	Lactobacillus	Lactobacillus_mellis
OTU_61											379								Bacteria	Proteobacteria	Gammaproteobacteria	Orbales	Orbaceae	Gilliamella	unclassified_g_Gilliamella
OTU_62																		327	Bacteria	Actinobacteriota	Actinobacteria	Bifidobacteriales	Bifidobacteriaceae	Bifidobacterium	unclassified_g_Bifidobacterium
OTU_63		256					41												Bacteria	Proteobacteria	Gammaproteobacteria	Pseudomonadales	Pseudomonadaceae	Pseudomonas	unclassified_g_Pseudomonas
OTU_64	110	136		37	10														Bacteria	Proteobacteria	Gammaproteobacteria	Pseudomonadales	Moraxellaceae	Perlucidibaca	Perlucidibaca_sp._BK30
OTU_65									286										Bacteria	Proteobacteria	Gammaproteobacteria	Orbales	Orbaceae	Gilliamella	unclassified_g_Gilliamella
OTU_66	113	50	51	50															Bacteria	Proteobacteria	Gammaproteobacteria	Burkholderiales	Comamonadaceae	unclassified_f_Comamonadaceae	unclassified_f_Comamonadaceae
OTU_67	86	89	58	30															Bacteria	Proteobacteria	Gammaproteobacteria	Pseudomonadales	Moraxellaceae	Acinetobacter	unclassified_g_Acinetobacter
OTU_68											4	4					232	15	Bacteria	Proteobacteria	Gammaproteobacteria	Pseudomonadales	Moraxellaceae	unclassified_f_Moraxellaceae	unclassified_f_Moraxellaceae
OTU_69		53	26	138		33												4	Bacteria	Proteobacteria	Alphaproteobacteria	Rhizobiales	Xanthobacteraceae	Bradyrhizobium	unclassified_g_Bradyrhizobium
OTU_70	8	13		170	37	25													Bacteria	Firmicutes	Clostridia	unclassified_c_Clostridia	unclassified_c_Clostridia	unclassified_c_Clostridia	unclassified_c_Clostridia
OTU_71														241					Bacteria	Actinobacteriota	Actinobacteria	Bifidobacteriales	Bifidobacteriaceae	Bifidobacterium	unclassified_g_Bifidobacterium
OTU_72							204	19											Bacteria	Proteobacteria	Gammaproteobacteria	Pseudomonadales	Pseudomonadaceae	Pseudomonas	unclassified_g_Pseudomonas
OTU_73	64	54	48	44															Bacteria	Proteobacteria	Gammaproteobacteria	Burkholderiales	Comamonadaceae	unclassified_f_Comamonadaceae	unclassified_f_Comamonadaceae
OTU_74	63	70	66																Bacteria	Proteobacteria	Gammaproteobacteria	Burkholderiales	Comamonadaceae	unclassified_f_Comamonadaceae	unclassified_f_Comamonadaceae
OTU_75		65	60	20	45														Bacteria	Proteobacteria	Gammaproteobacteria	Pseudomonadales	Pseudomonadaceae	Pseudomonas	unclassified_g_Pseudomonas
OTU_76		25	31	92	41														Bacteria	Proteobacteria	Alphaproteobacteria	Sphingomonadales	Sphingomonadaceae	Sphingomonas	unclassified_g_Sphingomonas
OTU_77														174					Bacteria	Firmicutes	Bacilli	Lactobacillales	Lactobacillaceae	Lactobacillus	unclassified_g_Lactobacillus
OTU_78																		174	Bacteria	Bacteroidota	Bacteroidia	Bacteroidales	Dysgonomonadaceae	Dysgonomonas	unclassified_g_Dysgonomonas
OTU_79	11	8	9	109		35													Bacteria	Proteobacteria	Alphaproteobacteria	Caulobacterales	Caulobacteraceae	unclassified_f_Caulobacteraceae	unclassified_f_Caulobacteraceae
OTU_80											165								Bacteria	Proteobacteria	Gammaproteobacteria	Orbales	Orbaceae	Gilliamella	unclassified_g_Gilliamella
OTU_81								150											Bacteria	Bacteroidota	Bacteroidia	Flavobacteriales	Weeksellaceae	Apibacter	Apibacter_mensalis
OTU_82											6	22					118		Bacteria	Fusobacteriota	Fusobacteriia	Fusobacteriales	Leptotrichiaceae	Sebaldella	Sebaldella_termitidis_ATCC_33386
OTU_83	12			111	23														Bacteria	Proteobacteria	Gammaproteobacteria	Pseudomonadales	Pseudomonadaceae	Pseudomonas	unclassified_g_Pseudomonas
OTU_84														146					Bacteria	Firmicutes	Bacilli	Lactobacillales	Lactobacillaceae	Lactobacillus	unclassified_g_Lactobacillus
OTU_85																	145		Bacteria	Proteobacteria	Gammaproteobacteria	Orbales	Orbaceae	Gilliamella	unclassified_g_Gilliamella
OTU_86		7		89	37	10													Bacteria	Firmicutes	Bacilli	Bacillales	Bacillaceae	Bacillus	unclassified_g_Bacillus
OTU_87											138								Bacteria	Proteobacteria	Gammaproteobacteria	Orbales	Orbaceae	Gilliamella	unclassified_g_Gilliamella
OTU_88											4	3			3		117		Bacteria	Bacteroidota	Bacteroidia	Bacteroidales	unclassified_o_Bacteroidales	unclassified_o_Bacteroidales	unclassified_o_Bacteroidales
OTU_89																		117	Bacteria	Proteobacteria	Gammaproteobacteria	Orbales	Orbaceae	Gilliamella	unclassified_g_Gilliamella
OTU_90								104											Bacteria	Firmicutes	Bacilli	Lactobacillales	Lactobacillaceae	Lactobacillus	Apis_florea_little_honeybee
OTU_91			98																Bacteria	Proteobacteria	Gammaproteobacteria	Pseudomonadales	Moraxellaceae	Perlucidibaca	Perlucidibaca_sp._BK30
OTU_92						98													Bacteria	Acidobacteriota	Vicinamibacteria	Vicinamibacterales	unclassified_o_Vicinamibacterales	unclassified_o_Vicinamibacterales	unclassified_o_Vicinamibacterales
OTU_93							9	86											Bacteria	Proteobacteria	Gammaproteobacteria	unclassified_c_Gammaproteobacteria	unclassified_c_Gammaproteobacteria	unclassified_c_Gammaproteobacteria	unclassified_c_Gammaproteobacteria
OTU_94														87					Bacteria	Proteobacteria	Alphaproteobacteria	Acetobacterales	Acetobacteraceae	Bombella	unclassified_g_Bombella
OTU_95	10	12	14	50															Bacteria	Proteobacteria	Gammaproteobacteria	Pseudomonadales	Pseudomonadaceae	Pseudomonas	unclassified_g_Pseudomonas
OTU_96		82																	Bacteria	Proteobacteria	Gammaproteobacteria	Pseudomonadales	Pseudomonadaceae	Pseudomonas	unclassified_g_Pseudomonas
OTU_97																78			Bacteria	Firmicutes	Bacilli	Lactobacillales	Lactobacillaceae	Lactobacillus	Lactobacillus_mellis
OTU_98								76											Bacteria	Bacteroidota	Bacteroidia	Flavobacteriales	Weeksellaceae	Apibacter	Apibacter_mensalis
OTU_99	12	37			26														Bacteria	Actinobacteriota	Actinobacteria	Corynebacteriales	Nocardiaceae	Rhodococcus	unclassified_g_Rhodococcus
OTU_100				70															Bacteria	Firmicutes	Clostridia	unclassified_c_Clostridia	unclassified_c_Clostridia	unclassified_c_Clostridia	unclassified_c_Clostridia
OTU_101	11	58																	Bacteria	Firmicutes	Bacilli	Exiguobacterales	Exiguobacteraceae	Exiguobacterium	unclassified_g_Exiguobacterium
OTU_102										7	6	5					46	4	Bacteria	Firmicutes	Bacilli	Lactobacillales	Lactobacillaceae	Lactobacillus	Lactobacillus_ozensis_DSM_23829_
OTU_103	15	24	11	18															Bacteria	Firmicutes	Bacilli	Exiguobacterales	Exiguobacteraceae	Exiguobacterium	unclassified_g_Exiguobacterium
OTU_104			4			64													Archaea	Crenarchaeota	Nitrososphaeria	Nitrososphaerales	Nitrososphaeraceae	unclassified_f_Nitrososphaeraceae	unclassified_f_Nitrososphaeraceae
OTU_105															68				Bacteria	Firmicutes	Bacilli	Lactobacillales	Lactobacillaceae	Lactobacillus	Lactobacillus_kullabergensis
OTU_106																		67	Bacteria	Firmicutes	Bacilli	Lactobacillales	Lactobacillaceae	Lactobacillus	unclassified_g_Lactobacillus
OTU_107	66																		Bacteria	Proteobacteria	Gammaproteobacteria	Pseudomonadales	Pseudomonadaceae	Pseudomonas	unclassified_g_Pseudomonas
OTU_108	20				41											4			Bacteria	Proteobacteria	Gammaproteobacteria	Pseudomonadales	Pseudomonadaceae	Pseudomonas	unclassified_g_Pseudomonas
OTU_109		64																	Bacteria	Proteobacteria	Gammaproteobacteria	Pseudomonadales	Moraxellaceae	Acinetobacter	unclassified_g_Acinetobacter
OTU_110							13	21	27										Bacteria	Proteobacteria	Gammaproteobacteria	Enterobacterales	Enterobacteriaceae	unclassified_f_Enterobacteriaceae	unclassified_f_Enterobacteriaceae
OTU_111		9		51															Bacteria	Proteobacteria	Gammaproteobacteria	Pseudomonadales	Pseudomonadaceae	Pseudomonas	Pseudomonas_sp._A842010
OTU_112		25					27												Bacteria	Proteobacteria	Gammaproteobacteria	Enterobacterales	Yersiniaceae	Yersinia	unclassified_g_Yersinia
OTU_113			11		15	23		3											Bacteria	Proteobacteria	Alphaproteobacteria	Rhizobiales	Xanthobacteraceae	unclassified_f_Xanthobacteraceae	unclassified_f_Xanthobacteraceae
OTU_114					51														Bacteria	Proteobacteria	Gammaproteobacteria	Enterobacterales	unclassified_o_Enterobacterales	unclassified_o_Enterobacterales	unclassified_o_Enterobacterales
OTU_115						51													Archaea	Crenarchaeota	Nitrososphaeria	Nitrososphaerales	Nitrososphaeraceae	unclassified_f_Nitrososphaeraceae	unclassified_f_Nitrososphaeraceae
OTU_116	26		24																Bacteria	Proteobacteria	Gammaproteobacteria	Pseudomonadales	Pseudomonadaceae	Pseudomonas	unclassified_g_Pseudomonas
OTU_117													26			24			Bacteria	Proteobacteria	Gammaproteobacteria	Enterobacterales	Morganellaceae	Arsenophonus	unclassified_g_Arsenophonus
OTU_118	11	26	11																Bacteria	Proteobacteria	Gammaproteobacteria	Burkholderiales	unclassified_o_Burkholderiales	unclassified_o_Burkholderiales	unclassified_o_Burkholderiales
OTU_119		30	10	5		2													Bacteria	Proteobacteria	Gammaproteobacteria	Xanthomonadales	Xanthomonadaceae	Arenimonas	Arenimonas_maotaiensis
OTU_120																45			Bacteria	Proteobacteria	Gammaproteobacteria	Orbales	Orbaceae	Gilliamella	unclassified_g_Gilliamella
OTU_121		44																	Bacteria	Firmicutes	Bacilli	Bacillales	Planococcaceae	unclassified_f_Planococcaceae	unclassified_f_Planococcaceae
OTU_122		10					34												Bacteria	Proteobacteria	Gammaproteobacteria	Pseudomonadales	Pseudomonadaceae	Pseudomonas	unclassified_g_Pseudomonas
OTU_123						44													Bacteria	Verrucomicrobiota	Verrucomicrobiae	Chthoniobacterales	Chthoniobacteraceae	Candidatus_Udaeobacter	Candidatus_Udaeobacter_copiosus
OTU_124																44			Bacteria	Proteobacteria	Gammaproteobacteria	Enterobacterales	Enterobacteriaceae	unclassified_f_Enterobacteriaceae	unclassified_f_Enterobacteriaceae
OTU_125		43																	Bacteria	Actinobacteriota	Actinobacteria	Micrococcales	Micrococcaceae	Glutamicibacter	unclassified_g_Glutamicibacter
OTU_126														43					Bacteria	Proteobacteria	Gammaproteobacteria	Orbales	Orbaceae	Gilliamella	unclassified_g_Gilliamella
OTU_127				41															Bacteria	Proteobacteria	Alphaproteobacteria	Rhizobiales	Beijerinckiaceae	Methylobacterium-Methylorubrum	unclassified_g_Methylobacterium-Methylorubrum
OTU_128					41														Bacteria	Proteobacteria	Alphaproteobacteria	Rhizobiales	Devosiaceae	Devosia	Devosia_sp._S37
OTU_129		19	16	5															Bacteria	Proteobacteria	Alphaproteobacteria	Sphingomonadales	Sphingomonadaceae	Porphyrobacter	unclassified_g_Porphyrobacter
OTU_130					39														Bacteria	Proteobacteria	Gammaproteobacteria	Pseudomonadales	Moraxellaceae	Acinetobacter	unclassified_g_Acinetobacter
OTU_131																13	26		Bacteria	Actinobacteriota	Actinobacteria	Bifidobacteriales	Bifidobacteriaceae	Bifidobacterium	unclassified_g_Bifidobacterium
OTU_132							39												Bacteria	Proteobacteria	Alphaproteobacteria	Acetobacterales	Acetobacteraceae	Bombella	Saccharibacter_sp._AM169
OTU_133		9					29												Bacteria	Proteobacteria	Gammaproteobacteria	Pseudomonadales	Pseudomonadaceae	Pseudomonas	unclassified_g_Pseudomonas
OTU_134	8	17	12																Bacteria	Bacteroidota	Bacteroidia	Flavobacteriales	Crocinitomicaceae	Fluviicola	bacterium_SH1-3
OTU_135			23			14													Bacteria	Proteobacteria	Alphaproteobacteria	Rhodobacterales	Rhodobacteraceae	Paracoccus	unclassified_g_Paracoccus
OTU_136		28		8															Bacteria	Proteobacteria	Gammaproteobacteria	Pseudomonadales	Pseudomonadaceae	Pseudomonas	unclassified_g_Pseudomonas
OTU_137				33	3														Bacteria	Proteobacteria	Alphaproteobacteria	Rhodobacterales	Rhodobacteraceae	unclassified_f_Rhodobacteraceae	unclassified_f_Rhodobacteraceae
OTU_138					36														Bacteria	Actinobacteriota	Actinobacteria	Propionibacteriales	Nocardioidaceae	Nocardioides	unclassified_g_Nocardioides
OTU_139						36													Bacteria	Acidobacteriota	Vicinamibacteria	Vicinamibacterales	Vicinamibacteraceae	unclassified_f_Vicinamibacteraceae	unclassified_f_Vicinamibacteraceae
OTU_140	13		22																Bacteria	Proteobacteria	Gammaproteobacteria	Enterobacterales	Yersiniaceae	Yersinia	unclassified_g_Yersinia
OTU_141		35																	Bacteria	Firmicutes	Bacilli	Lactobacillales	Carnobacteriaceae	Carnobacterium	unclassified_g_Carnobacterium
OTU_142						32													Bacteria	Actinobacteriota	Acidimicrobiia	IMCC26256	unclassified_o_IMCC26256	unclassified_o_IMCC26256	unclassified_o_IMCC26256
OTU_143							27	4											Bacteria	Proteobacteria	Gammaproteobacteria	Enterobacterales	Morganellaceae	Providencia	unclassified_g_Providencia
OTU_144		30																	Bacteria	Firmicutes	Bacilli	Bacillales	Bacillaceae	Terribacillus	unclassified_g_Terribacillus
OTU_145					30														Bacteria	Proteobacteria	Gammaproteobacteria	Cellvibrionales	Cellvibrionaceae	Cellvibrio	unclassified_g_Cellvibrio
OTU_146			29																Bacteria	Proteobacteria	Gammaproteobacteria	Enterobacterales	unclassified_o_Enterobacterales	unclassified_o_Enterobacterales	unclassified_o_Enterobacterales
OTU_147							29												Bacteria	Proteobacteria	Gammaproteobacteria	Burkholderiales	Comamonadaceae	Comamonas	unclassified_g_Comamonas
OTU_148				28															Bacteria	Firmicutes	Bacilli	Lactobacillales	Carnobacteriaceae	unclassified_f_Carnobacteriaceae	unclassified_f_Carnobacteriaceae
OTU_149										27									Bacteria	Proteobacteria	Gammaproteobacteria	Enterobacterales	Enterobacteriaceae	Escherichia-Shigella	unclassified_g_Escherichia-Shigella
OTU_150		27																	Bacteria	Bacteroidota	Bacteroidia	Sphingobacteriales	Sphingobacteriaceae	Pedobacter	unclassified_g_Pedobacter
OTU_151						26													Bacteria	Proteobacteria	Gammaproteobacteria	Burkholderiales	Burkholderiaceae	Ralstonia	unclassified_g_Ralstonia
OTU_152		16		9															Bacteria	Proteobacteria	Gammaproteobacteria	Burkholderiales	Comamonadaceae	unclassified_f_Comamonadaceae	unclassified_f_Comamonadaceae
OTU_153						25													Bacteria	Proteobacteria	Gammaproteobacteria	Pseudomonadales	Pseudomonadaceae	Pseudomonas	unclassified_g_Pseudomonas
OTU_154			24																Bacteria	Proteobacteria	Gammaproteobacteria	Burkholderiales	Nitrosomonadaceae	Nitrosospira	unclassified_g_Nitrosospira
OTU_155																		24	Bacteria	Proteobacteria	Gammaproteobacteria	Enterobacterales	Enterobacteriaceae	unclassified_f_Enterobacteriaceae	unclassified_f_Enterobacteriaceae
OTU_156		23																	Bacteria	Proteobacteria	Alphaproteobacteria	Rhizobiales	Rhizobiaceae	Brucella	unclassified_g_Brucella
OTU_157		23																	Bacteria	Actinobacteriota	Actinobacteria	Micrococcales	Dermabacteraceae	Brachybacterium	unclassified_g_Brachybacterium
OTU_158					23														Bacteria	Proteobacteria	Gammaproteobacteria	Burkholderiales	Comamonadaceae	unclassified_f_Comamonadaceae	unclassified_f_Comamonadaceae
OTU_159						23													Bacteria	Firmicutes	Clostridia	Clostridiales	Clostridiaceae	Clostridium_sensu_stricto_1	unclassified_g_Clostridium_sensu_stricto_1
OTU_160						23													Bacteria	Actinobacteriota	MB-A2-108	unclassified_c_MB-A2-108	unclassified_c_MB-A2-108	unclassified_c_MB-A2-108	unclassified_c_MB-A2-108
OTU_161						23													Bacteria	Acidobacteriota	Vicinamibacteria	Vicinamibacterales	unclassified_o_Vicinamibacterales	unclassified_o_Vicinamibacterales	unclassified_o_Vicinamibacterales
OTU_162									23										Bacteria	Firmicutes	Bacilli	Lactobacillales	Enterococcaceae	unclassified_f_Enterococcaceae	unclassified_f_Enterococcaceae
OTU_163	22																		Bacteria	Proteobacteria	Gammaproteobacteria	Burkholderiales	Comamonadaceae	unclassified_f_Comamonadaceae	unclassified_f_Comamonadaceae
OTU_164			22																Bacteria	Proteobacteria	Gammaproteobacteria	Burkholderiales	Oxalobacteraceae	unclassified_f_Oxalobacteraceae	unclassified_f_Oxalobacteraceae
OTU_165														22					Bacteria	Firmicutes	Bacilli	Bacillales	unclassified_o_Bacillales	unclassified_o_Bacillales	unclassified_o_Bacillales
OTU_166					22														Bacteria	Actinobacteriota	Actinobacteria	Micrococcales	Microbacteriaceae	unclassified_f_Microbacteriaceae	unclassified_f_Microbacteriaceae
OTU_167	21																		Bacteria	Proteobacteria	Gammaproteobacteria	Pseudomonadales	Pseudomonadaceae	Pseudomonas	unclassified_g_Pseudomonas
OTU_168			21																Bacteria	Proteobacteria	Gammaproteobacteria	Burkholderiales	Comamonadaceae	unclassified_f_Comamonadaceae	unclassified_f_Comamonadaceae
OTU_169	13		7																Bacteria	Gemmatimonadota	Longimicrobia	Longimicrobiales	Longimicrobiaceae	unclassified_f_Longimicrobiaceae	unclassified_f_Longimicrobiaceae
OTU_170	6	10	4																Bacteria	Proteobacteria	Alphaproteobacteria	Sphingomonadales	Sphingomonadaceae	Blastomonas	unclassified_g_Blastomonas
OTU_171		13	7																Bacteria	Proteobacteria	Alphaproteobacteria	Sphingomonadales	Sphingomonadaceae	Sphingomonas	unclassified_g_Sphingomonas
OTU_172			20																Bacteria	Proteobacteria	Gammaproteobacteria	Enterobacterales	unclassified_o_Enterobacterales	unclassified_o_Enterobacterales	unclassified_o_Enterobacterales
OTU_173						20													Bacteria	Nitrospirota	Nitrospiria	Nitrospirales	Nitrospiraceae	Nitrospira	Nitrospira_japonica
OTU_174																	20		Bacteria	unclassified_k_Bacteria	unclassified_k_Bacteria	unclassified_k_Bacteria	unclassified_k_Bacteria	unclassified_k_Bacteria	unclassified_k_Bacteria
OTU_175	5	12		2															Bacteria	Bacteroidota	Bacteroidia	Cytophagales	Spirosomaceae	Pseudarcicella	Pseudarcicella_sp._HME7025
OTU_176	19																		Bacteria	Proteobacteria	Gammaproteobacteria	Burkholderiales	Comamonadaceae	Curvibacter	unclassified_g_Curvibacter
OTU_177		6		7	6														Bacteria	Bacteroidota	Bacteroidia	Sphingobacteriales	Sphingobacteriaceae	Pedobacter	unclassified_g_Pedobacter
OTU_178			19																Bacteria	Actinobacteriota	Actinobacteria	Micrococcales	Micrococcaceae	Kocuria	unclassified_g_Kocuria
OTU_179				19															Bacteria	Proteobacteria	Alphaproteobacteria	Acetobacterales	Acetobacteraceae	Roseomonas	unclassified_g_Roseomonas
OTU_180					19														Bacteria	Actinobacteriota	Rubrobacteria	Rubrobacterales	Rubrobacteriaceae	Rubrobacter	unclassified_g_Rubrobacter
OTU_181							19												Bacteria	Proteobacteria	Gammaproteobacteria	Burkholderiales	Comamonadaceae	unclassified_f_Comamonadaceae	unclassified_f_Comamonadaceae
OTU_182									19										Bacteria	Proteobacteria	Gammaproteobacteria	Burkholderiales	Neisseriaceae	Snodgrassella	unclassified_g_Snodgrassella
OTU_183		18																	Bacteria	Actinobacteriota	Actinobacteria	Corynebacteriales	Corynebacteriaceae	Corynebacterium	unclassified_g_Corynebacterium
OTU_184		15				3													Bacteria	Proteobacteria	Gammaproteobacteria	CCM19a	unclassified_o_CCM19a	unclassified_o_CCM19a	unclassified_o_CCM19a
OTU_185		18																	Bacteria	Proteobacteria	Gammaproteobacteria	Pseudomonadales	Pseudomonadaceae	unclassified_f_Pseudomonadaceae	unclassified_f_Pseudomonadaceae
OTU_186				18															Bacteria	Proteobacteria	Alphaproteobacteria	Sphingomonadales	Sphingomonadaceae	Novosphingobium	unclassified_g_Novosphingobium
OTU_187				18															Bacteria	Actinobacteriota	Actinobacteria	Streptosporangiales	Nocardiopsaceae	Nocardiopsis	unclassified_g_Nocardiopsis
OTU_188																18			Bacteria	Proteobacteria	Gammaproteobacteria	Orbales	Orbaceae	Gilliamella	unclassified_g_Gilliamella
OTU_189	9			8															Bacteria	Proteobacteria	Alphaproteobacteria	Rhodobacterales	Rhodobacteraceae	unclassified_f_Rhodobacteraceae	unclassified_f_Rhodobacteraceae
OTU_190			17																Bacteria	Proteobacteria	Gammaproteobacteria	Pseudomonadales	Moraxellaceae	Acinetobacter	unclassified_g_Acinetobacter
OTU_191						17													Bacteria	Verrucomicrobiota	Verrucomicrobiae	Chthoniobacterales	Chthoniobacteraceae	unclassified_f_Chthoniobacteraceae	unclassified_f_Chthoniobacteraceae
OTU_192	13				3														Bacteria	Proteobacteria	Gammaproteobacteria	Burkholderiales	Methylophilaceae	Candidatus_Methylopumilus	Candidatus_Methylopumilus_turicensis
OTU_193	16																		Bacteria	Proteobacteria	Alphaproteobacteria	Sphingomonadales	Sphingomonadaceae	Porphyrobacter	unclassified_g_Porphyrobacter
OTU_194	16																		Bacteria	Firmicutes	Bacilli	Exiguobacterales	Exiguobacteraceae	Exiguobacterium	unclassified_g_Exiguobacterium
OTU_195		7	5	4															Bacteria	Proteobacteria	Gammaproteobacteria	Xanthomonadales	Rhodanobacteraceae	unclassified_f_Rhodanobacteraceae	unclassified_f_Rhodanobacteraceae
OTU_196														16					Bacteria	Actinobacteriota	Actinobacteria	Bifidobacteriales	Bifidobacteriaceae	Bifidobacterium	unclassified_g_Bifidobacterium
OTU_197					16														Bacteria	Proteobacteria	Gammaproteobacteria	Pseudomonadales	Pseudomonadaceae	Pseudomonas	unclassified_g_Pseudomonas
OTU_198						16													Bacteria	Actinobacteriota	Thermoleophilia	Solirubrobacterales	67-14	unclassified_f_67-14	unclassified_f_67-14
OTU_199		10		5															Bacteria	Proteobacteria	Alphaproteobacteria	Sphingomonadales	Sphingomonadaceae	Sphingorhabdus	unclassified_g_Sphingorhabdus
OTU_200			15																Bacteria	Firmicutes	Bacilli	Bacillales	unclassified_o_Bacillales	unclassified_o_Bacillales	unclassified_o_Bacillales
OTU_201			15																Bacteria	Proteobacteria	Gammaproteobacteria	Burkholderiales	Comamonadaceae	unclassified_f_Comamonadaceae	unclassified_f_Comamonadaceae
OTU_202															15				Bacteria	Proteobacteria	Gammaproteobacteria	Pseudomonadales	Moraxellaceae	Acinetobacter	unclassified_g_Acinetobacter
OTU_203					15														Bacteria	Actinobacteriota	Actinobacteria	Streptomycetales	Streptomycetaceae	Streptomyces	unclassified_g_Streptomyces
OTU_204					15														Bacteria	Proteobacteria	Alphaproteobacteria	Rhodobacterales	Rhodobacteraceae	unclassified_f_Rhodobacteraceae	unclassified_f_Rhodobacteraceae
OTU_205					15														Bacteria	Actinobacteriota	Actinobacteria	Micrococcales	Micrococcaceae	Kocuria	unclassified_g_Kocuria
OTU_206					15														Bacteria	Proteobacteria	Gammaproteobacteria	Burkholderiales	Comamonadaceae	unclassified_f_Comamonadaceae	unclassified_f_Comamonadaceae
OTU_207						15													Bacteria	Actinobacteriota	unclassified_p_Actinobacteriota	unclassified_p_Actinobacteriota	unclassified_p_Actinobacteriota	unclassified_p_Actinobacteriota	unclassified_p_Actinobacteriota
OTU_208						15													Bacteria	Methylomirabilota	Methylomirabilia	Rokubacteriales	unclassified_o_Rokubacteriales	unclassified_o_Rokubacteriales	unclassified_o_Rokubacteriales
OTU_209						15													Bacteria	Acidobacteriota	Vicinamibacteria	Subgroup_17	unclassified_o_Subgroup_17	unclassified_o_Subgroup_17	unclassified_o_Subgroup_17
OTU_210						15													Bacteria	Actinobacteriota	unclassified_p_Actinobacteriota	unclassified_p_Actinobacteriota	unclassified_p_Actinobacteriota	unclassified_p_Actinobacteriota	unclassified_p_Actinobacteriota
OTU_211																	15		Bacteria	Proteobacteria	Gammaproteobacteria	Orbales	Orbaceae	Gilliamella	unclassified_g_Gilliamella
OTU_212	5			9															Bacteria	Firmicutes	Bacilli	Exiguobacterales	Exiguobacteraceae	Exiguobacterium	unclassified_g_Exiguobacterium
OTU_213			14																Bacteria	Proteobacteria	Gammaproteobacteria	Pseudomonadales	Moraxellaceae	Acinetobacter	unclassified_g_Acinetobacter
OTU_214			14																Bacteria	Proteobacteria	Alphaproteobacteria	Rhodobacterales	Rhodobacteraceae	unclassified_f_Rhodobacteraceae	unclassified_f_Rhodobacteraceae
OTU_215				14															Bacteria	Planctomycetota	Phycisphaerae	Tepidisphaerales	WD2101_soil_group	unclassified_f_WD2101_soil_group	unclassified_f_WD2101_soil_group
OTU_216							14												Bacteria	Proteobacteria	Gammaproteobacteria	Burkholderiales	Oxalobacteraceae	unclassified_f_Oxalobacteraceae	unclassified_f_Oxalobacteraceae
OTU_217							14												Bacteria	Proteobacteria	Gammaproteobacteria	Pseudomonadales	Moraxellaceae	Acinetobacter	unclassified_g_Acinetobacter
OTU_218								14											Bacteria	Proteobacteria	Gammaproteobacteria	Pseudomonadales	Moraxellaceae	Acinetobacter	unclassified_g_Acinetobacter
OTU_219										13									Bacteria	Proteobacteria	Gammaproteobacteria	Burkholderiales	Neisseriaceae	unclassified_f_Neisseriaceae	unclassified_f_Neisseriaceae
OTU_220	13																		Bacteria	Actinobacteriota	Actinobacteria	Micrococcales	Micrococcaceae	unclassified_f_Micrococcaceae	unclassified_f_Micrococcaceae
OTU_221			13																Bacteria	Proteobacteria	Gammaproteobacteria	Enterobacterales	Yersiniaceae	unclassified_f_Yersiniaceae	unclassified_f_Yersiniaceae
OTU_222			13																Bacteria	Proteobacteria	Gammaproteobacteria	Burkholderiales	Comamonadaceae	unclassified_f_Comamonadaceae	unclassified_f_Comamonadaceae
OTU_223														13					Bacteria	Proteobacteria	Alphaproteobacteria	Sphingomonadales	Sphingomonadaceae	Sphingomonas	unclassified_g_Sphingomonas
OTU_224				13															Bacteria	Proteobacteria	Alphaproteobacteria	Sphingomonadales	Sphingomonadaceae	Sphingomonas	unclassified_g_Sphingomonas
OTU_225					13														Bacteria	Proteobacteria	Gammaproteobacteria	Xanthomonadales	Xanthomonadaceae	Stenotrophomonas	unclassified_g_Stenotrophomonas
OTU_226						13													Bacteria	Actinobacteriota	unclassified_p_Actinobacteriota	unclassified_p_Actinobacteriota	unclassified_p_Actinobacteriota	unclassified_p_Actinobacteriota	unclassified_p_Actinobacteriota
OTU_227								13											Bacteria	Proteobacteria	Gammaproteobacteria	Pseudomonadales	Moraxellaceae	Acinetobacter	unclassified_g_Acinetobacter
OTU_228	12																		Bacteria	Firmicutes	Bacilli	Bacillales	unclassified_o_Bacillales	unclassified_o_Bacillales	unclassified_o_Bacillales
OTU_229			12																Bacteria	Proteobacteria	Gammaproteobacteria	Xanthomonadales	Xanthomonadaceae	Stenotrophomonas	unclassified_g_Stenotrophomonas
OTU_230																		12	Bacteria	Proteobacteria	Gammaproteobacteria	Orbales	Orbaceae	Gilliamella	unclassified_g_Gilliamella
OTU_231																		12	Bacteria	Proteobacteria	Gammaproteobacteria	Orbales	Orbaceae	Gilliamella	unclassified_g_Gilliamella
OTU_232											11								Bacteria	Proteobacteria	Gammaproteobacteria	Enterobacterales	unclassified_o_Enterobacterales	unclassified_o_Enterobacterales	unclassified_o_Enterobacterales
OTU_233	11																		Bacteria	Proteobacteria	Alphaproteobacteria	unclassified_c_Alphaproteobacteria	unclassified_c_Alphaproteobacteria	unclassified_c_Alphaproteobacteria	unclassified_c_Alphaproteobacteria
OTU_234	11																		Bacteria	Proteobacteria	Gammaproteobacteria	Burkholderiales	Nitrosomonadaceae	Nitrosospira	unclassified_g_Nitrosospira
OTU_235	11																		Bacteria	Proteobacteria	Gammaproteobacteria	Enterobacterales	unclassified_o_Enterobacterales	unclassified_o_Enterobacterales	unclassified_o_Enterobacterales
OTU_236		11																	Bacteria	Proteobacteria	Alphaproteobacteria	Rhizobiales	Beijerinckiaceae	unclassified_f_Beijerinckiaceae	unclassified_f_Beijerinckiaceae
OTU_237		11																	Bacteria	Proteobacteria	Gammaproteobacteria	Xanthomonadales	Xanthomonadaceae	Stenotrophomonas	unclassified_g_Stenotrophomonas
OTU_238		11																	Bacteria	Proteobacteria	Alphaproteobacteria	Rhodobacterales	Rhodobacteraceae	unclassified_f_Rhodobacteraceae	unclassified_f_Rhodobacteraceae
OTU_239			11																Bacteria	Proteobacteria	Alphaproteobacteria	Rhodobacterales	Rhodobacteraceae	unclassified_f_Rhodobacteraceae	unclassified_f_Rhodobacteraceae
OTU_240			11																Bacteria	Proteobacteria	Gammaproteobacteria	Enterobacterales	unclassified_o_Enterobacterales	unclassified_o_Enterobacterales	unclassified_o_Enterobacterales
OTU_241															11				Bacteria	Firmicutes	Bacilli	unclassified_c_Bacilli	unclassified_c_Bacilli	unclassified_c_Bacilli	unclassified_c_Bacilli
OTU_242				5		6													Bacteria	Actinobacteriota	Actinobacteria	Streptomycetales	Streptomycetaceae	Streptomyces	unclassified_g_Streptomyces
OTU_243					11														Bacteria	Proteobacteria	Alphaproteobacteria	Rhizobiales	Beijerinckiaceae	Methylobacterium-Methylorubrum	unclassified_g_Methylobacterium-Methylorubrum
OTU_244								5	6										Bacteria	Firmicutes	Bacilli	Lactobacillales	Leuconostocaceae	Leuconostoc	unclassified_g_Leuconostoc
OTU_245								11											Bacteria	Firmicutes	Bacilli	Lactobacillales	Lactobacillaceae	Lactobacillus	Apis_florea_little_honeybee
OTU_246											10								Bacteria	Firmicutes	Bacilli	Lactobacillales	Lactobacillaceae	Lactobacillus	Apis_florea_little_honeybee
OTU_247	10																		Bacteria	Actinobacteriota	Actinobacteria	Micrococcales	Intrasporangiaceae	unclassified_f_Intrasporangiaceae	unclassified_f_Intrasporangiaceae
OTU_248		10																	Bacteria	Proteobacteria	Gammaproteobacteria	unclassified_c_Gammaproteobacteria	unclassified_c_Gammaproteobacteria	unclassified_c_Gammaproteobacteria	unclassified_c_Gammaproteobacteria
OTU_249		10																	Bacteria	Proteobacteria	Gammaproteobacteria	Burkholderiales	Comamonadaceae	unclassified_f_Comamonadaceae	unclassified_f_Comamonadaceae
OTU_250		10																	Bacteria	Proteobacteria	Gammaproteobacteria	Burkholderiales	Nitrosomonadaceae	Nitrosospira	unclassified_g_Nitrosospira
OTU_251		10																	Bacteria	Proteobacteria	Alphaproteobacteria	Rhizobiales	Xanthobacteraceae	unclassified_f_Xanthobacteraceae	unclassified_f_Xanthobacteraceae
OTU_252			10																Bacteria	Bacteroidota	Bacteroidia	Flavobacteriales	Crocinitomicaceae	Fluviicola	bacterium_SH1-3
OTU_253			10																Bacteria	Proteobacteria	Gammaproteobacteria	Burkholderiales	Comamonadaceae	Curvibacter	unclassified_g_Curvibacter
OTU_254			10																Bacteria	Proteobacteria	Gammaproteobacteria	Pseudomonadales	Moraxellaceae	Acinetobacter	unclassified_g_Acinetobacter
OTU_255			6		4														Bacteria	Proteobacteria	Gammaproteobacteria	Pseudomonadales	Moraxellaceae	Enhydrobacter	unclassified_g_Enhydrobacter
OTU_256				10															Bacteria	Actinobacteriota	Actinobacteria	Micrococcales	Micrococcaceae	unclassified_f_Micrococcaceae	unclassified_f_Micrococcaceae
OTU_257				10															Bacteria	Actinobacteriota	Actinobacteria	Streptomycetales	Streptomycetaceae	unclassified_f_Streptomycetaceae	unclassified_f_Streptomycetaceae
OTU_258				10															Bacteria	Proteobacteria	Alphaproteobacteria	Rhizobiales	Beijerinckiaceae	Methylobacterium-Methylorubrum	unclassified_g_Methylobacterium-Methylorubrum
OTU_259						10													Bacteria	Actinobacteriota	Actinobacteria	Pseudonocardiales	Pseudonocardiaceae	unclassified_f_Pseudonocardiaceae	unclassified_f_Pseudonocardiaceae
OTU_260							10												Bacteria	Proteobacteria	Gammaproteobacteria	Pseudomonadales	Pseudomonadaceae	Pseudomonas	unclassified_g_Pseudomonas
OTU_261							10												Bacteria	Firmicutes	Bacilli	Lactobacillales	Lactobacillaceae	Lactobacillus	Apis_florea_little_honeybee
OTU_262								10											Bacteria	Firmicutes	Bacilli	unclassified_c_Bacilli	unclassified_c_Bacilli	unclassified_c_Bacilli	unclassified_c_Bacilli
OTU_263									10										Bacteria	Proteobacteria	Gammaproteobacteria	Orbales	Orbaceae	Gilliamella	unclassified_g_Gilliamella
OTU_264	9																		Bacteria	Firmicutes	Bacilli	Bacillales	unclassified_o_Bacillales	unclassified_o_Bacillales	unclassified_o_Bacillales
OTU_265	9																		Bacteria	Proteobacteria	Gammaproteobacteria	Xanthomonadales	Rhodanobacteraceae	unclassified_f_Rhodanobacteraceae	unclassified_f_Rhodanobacteraceae
OTU_266	9																		Bacteria	Proteobacteria	Gammaproteobacteria	Enterobacterales	unclassified_o_Enterobacterales	unclassified_o_Enterobacterales	unclassified_o_Enterobacterales
OTU_267		5		4															Bacteria	Bacteroidota	Bacteroidia	Sphingobacteriales	NS11-12_marine_group	unclassified_f_NS11-12_marine_group	unclassified_f_NS11-12_marine_group
OTU_268		9																	Bacteria	Gemmatimonadota	Longimicrobia	Longimicrobiales	Longimicrobiaceae	unclassified_f_Longimicrobiaceae	unclassified_f_Longimicrobiaceae
OTU_269		9																	Bacteria	Proteobacteria	Gammaproteobacteria	Burkholderiales	unclassified_o_Burkholderiales	unclassified_o_Burkholderiales	unclassified_o_Burkholderiales
OTU_270		9																	Bacteria	Proteobacteria	Gammaproteobacteria	Burkholderiales	Oxalobacteraceae	Undibacterium	unclassified_g_Undibacterium
OTU_271		9																	Bacteria	Firmicutes	Bacilli	Bacillales	unclassified_o_Bacillales	unclassified_o_Bacillales	unclassified_o_Bacillales
OTU_272			9																Bacteria	Actinobacteriota	Actinobacteria	Pseudonocardiales	Pseudonocardiaceae	Pseudonocardia	unclassified_g_Pseudonocardia
OTU_273			9																Bacteria	Proteobacteria	Gammaproteobacteria	CCM19a	unclassified_o_CCM19a	unclassified_o_CCM19a	unclassified_o_CCM19a
OTU_274			9																Bacteria	Proteobacteria	Gammaproteobacteria	Enterobacterales	unclassified_o_Enterobacterales	unclassified_o_Enterobacterales	unclassified_o_Enterobacterales
OTU_275			9																Bacteria	Proteobacteria	Gammaproteobacteria	Burkholderiales	Comamonadaceae	unclassified_f_Comamonadaceae	unclassified_f_Comamonadaceae
OTU_276			9																Bacteria	Proteobacteria	Gammaproteobacteria	Pseudomonadales	Pseudomonadaceae	Pseudomonas	unclassified_g_Pseudomonas
OTU_277							4		2						3				Bacteria	Firmicutes	Clostridia	unclassified_c_Clostridia	unclassified_c_Clostridia	unclassified_c_Clostridia	unclassified_c_Clostridia
OTU_278						9													Bacteria	Proteobacteria	Gammaproteobacteria	Pseudomonadales	Moraxellaceae	Acinetobacter	unclassified_g_Acinetobacter
OTU_279																9			Bacteria	Proteobacteria	Gammaproteobacteria	Burkholderiales	Comamonadaceae	unclassified_f_Comamonadaceae	unclassified_f_Comamonadaceae
OTU_280																	9		Bacteria	Proteobacteria	Gammaproteobacteria	Orbales	Orbaceae	Gilliamella	unclassified_g_Gilliamella
OTU_281							9												Bacteria	Proteobacteria	Gammaproteobacteria	Aeromonadales	Aeromonadaceae	Aeromonas	unclassified_g_Aeromonas
OTU_282	8																		Bacteria	Proteobacteria	Gammaproteobacteria	Pseudomonadales	Moraxellaceae	Enhydrobacter	unclassified_g_Enhydrobacter
OTU_283	8																		Bacteria	Proteobacteria	Gammaproteobacteria	Enterobacterales	unclassified_o_Enterobacterales	unclassified_o_Enterobacterales	unclassified_o_Enterobacterales
OTU_284	8																		Bacteria	Proteobacteria	Gammaproteobacteria	Xanthomonadales	Xanthomonadaceae	Arenimonas	Arenimonas_maotaiensis
OTU_285		6	2																Bacteria	Proteobacteria	Gammaproteobacteria	Pseudomonadales	Moraxellaceae	Psychrobacter	unclassified_g_Psychrobacter
OTU_286		8																	Bacteria	Proteobacteria	Alphaproteobacteria	Sphingomonadales	Sphingomonadaceae	Altererythrobacter	Porphyrobacter_mercurialis
OTU_287		8																	Bacteria	Proteobacteria	Gammaproteobacteria	Pseudomonadales	Moraxellaceae	Enhydrobacter	unclassified_g_Enhydrobacter
OTU_288			8																Bacteria	Firmicutes	unclassified_p_Firmicutes	unclassified_p_Firmicutes	unclassified_p_Firmicutes	unclassified_p_Firmicutes	unclassified_p_Firmicutes
OTU_289				8															Bacteria	Proteobacteria	Gammaproteobacteria	Xanthomonadales	Xanthomonadaceae	Stenotrophomonas	unclassified_g_Stenotrophomonas
OTU_290				8															Bacteria	Firmicutes	Bacilli	Bacillales	unclassified_o_Bacillales	unclassified_o_Bacillales	unclassified_o_Bacillales
OTU_291						8													Bacteria	Verrucomicrobiota	Chlamydiae	Chlamydiales	Parachlamydiaceae	unclassified_f_Parachlamydiaceae	unclassified_f_Parachlamydiaceae
OTU_292																	8		Bacteria	Proteobacteria	Gammaproteobacteria	Enterobacterales	Morganellaceae	unclassified_f_Morganellaceae	unclassified_f_Morganellaceae
OTU_293								8											Bacteria	Bacteroidota	Bacteroidia	Flavobacteriales	Weeksellaceae	Apibacter	Apibacter_sp._wkB309
OTU_294								8											Bacteria	Actinobacteriota	Actinobacteria	Bifidobacteriales	Bifidobacteriaceae	Bifidobacterium	unclassified_g_Bifidobacterium
OTU_295									8										Bacteria	Proteobacteria	Gammaproteobacteria	Pseudomonadales	Pseudomonadaceae	Pseudomonas	unclassified_g_Pseudomonas
OTU_296										7									Bacteria	Proteobacteria	Alphaproteobacteria	Rhizobiales	Beijerinckiaceae	Methylobacterium-Methylorubrum	unclassified_g_Methylobacterium-Methylorubrum
OTU_297	7																		Bacteria	Proteobacteria	Gammaproteobacteria	Xanthomonadales	Xanthomonadaceae	Stenotrophomonas	unclassified_g_Stenotrophomonas
OTU_298	7																		Bacteria	Proteobacteria	Gammaproteobacteria	Enterobacterales	unclassified_o_Enterobacterales	unclassified_o_Enterobacterales	unclassified_o_Enterobacterales
OTU_299	7																		Bacteria	Proteobacteria	Gammaproteobacteria	Enterobacterales	unclassified_o_Enterobacterales	unclassified_o_Enterobacterales	unclassified_o_Enterobacterales
OTU_300	7																		Bacteria	Proteobacteria	Gammaproteobacteria	Enterobacterales	unclassified_o_Enterobacterales	unclassified_o_Enterobacterales	unclassified_o_Enterobacterales
OTU_301	7																		Bacteria	Proteobacteria	Gammaproteobacteria	Burkholderiales	Comamonadaceae	unclassified_f_Comamonadaceae	unclassified_f_Comamonadaceae
OTU_302		7																	Bacteria	Chloroflexi	TK10	unclassified_c_TK10	unclassified_c_TK10	unclassified_c_TK10	unclassified_c_TK10
OTU_303		7																	Bacteria	Proteobacteria	Gammaproteobacteria	Cellvibrionales	Cellvibrionaceae	Cellvibrio	unclassified_g_Cellvibrio
OTU_304		7																	Bacteria	Proteobacteria	Alphaproteobacteria	Rhizobiales	Beijerinckiaceae	Methylobacterium-Methylorubrum	unclassified_g_Methylobacterium-Methylorubrum
OTU_305		7																	Bacteria	Proteobacteria	Gammaproteobacteria	Enterobacterales	unclassified_o_Enterobacterales	unclassified_o_Enterobacterales	unclassified_o_Enterobacterales
OTU_306		7																	Bacteria	Proteobacteria	Gammaproteobacteria	unclassified_c_Gammaproteobacteria	unclassified_c_Gammaproteobacteria	unclassified_c_Gammaproteobacteria	unclassified_c_Gammaproteobacteria
OTU_307			7																Bacteria	Proteobacteria	Gammaproteobacteria	Enterobacterales	unclassified_o_Enterobacterales	unclassified_o_Enterobacterales	unclassified_o_Enterobacterales
OTU_308													7						Bacteria	Proteobacteria	Gammaproteobacteria	Enterobacterales	unclassified_o_Enterobacterales	unclassified_o_Enterobacterales	unclassified_o_Enterobacterales
OTU_309														7					Bacteria	Proteobacteria	Gammaproteobacteria	Pseudomonadales	Moraxellaceae	unclassified_f_Moraxellaceae	unclassified_f_Moraxellaceae
OTU_310				7															Bacteria	Chloroflexi	Chloroflexia	Thermomicrobiales	JG30-KF-CM45	unclassified_f_JG30-KF-CM45	unclassified_f_JG30-KF-CM45
OTU_311				7															Bacteria	Proteobacteria	Alphaproteobacteria	Sphingomonadales	Sphingomonadaceae	unclassified_f_Sphingomonadaceae	unclassified_f_Sphingomonadaceae
OTU_312				7															Bacteria	Proteobacteria	Alphaproteobacteria	Rhizobiales	Rhizobiaceae	unclassified_f_Rhizobiaceae	unclassified_f_Rhizobiaceae
OTU_313					7														Bacteria	Proteobacteria	Alphaproteobacteria	Sphingomonadales	Sphingomonadaceae	Sphingorhabdus	unclassified_g_Sphingorhabdus
OTU_314						7													Bacteria	Proteobacteria	Alphaproteobacteria	Rhodobacterales	Rhodobacteraceae	Rubellimicrobium	unclassified_g_Rubellimicrobium
OTU_315																7			Bacteria	Firmicutes	Clostridia	Oscillospirales	Ruminococcaceae	unclassified_f_Ruminococcaceae	unclassified_f_Ruminococcaceae
OTU_316																7			Bacteria	Firmicutes	Bacilli	Bacillales	Bacillaceae	Bacillus	unclassified_g_Bacillus
OTU_317																7			Bacteria	Proteobacteria	Gammaproteobacteria	Orbales	Orbaceae	unclassified_f_Orbaceae	unclassified_f_Orbaceae
OTU_318							7												Bacteria	Proteobacteria	Gammaproteobacteria	Pseudomonadales	Moraxellaceae	Acinetobacter	unclassified_g_Acinetobacter
OTU_319									7										Bacteria	Firmicutes	Bacilli	Lactobacillales	Lactobacillaceae	Lactobacillus	unclassified_g_Lactobacillus
OTU_320										6									Bacteria	Proteobacteria	Gammaproteobacteria	Oceanospirillales	Halomonadaceae	Halotalea	Halotalea_alkalilenta
OTU_321	6																		Bacteria	Proteobacteria	Alphaproteobacteria	Sphingomonadales	Sphingomonadaceae	Altererythrobacter	Porphyrobacter_mercurialis
OTU_322	6																		Bacteria	Proteobacteria	Alphaproteobacteria	Sphingomonadales	Sphingomonadaceae	Sphingorhabdus	unclassified_g_Sphingorhabdus
OTU_323		6																	Bacteria	Proteobacteria	Gammaproteobacteria	unclassified_c_Gammaproteobacteria	unclassified_c_Gammaproteobacteria	unclassified_c_Gammaproteobacteria	unclassified_c_Gammaproteobacteria
OTU_324		6																	Bacteria	Proteobacteria	Gammaproteobacteria	Burkholderiales	Comamonadaceae	unclassified_f_Comamonadaceae	unclassified_f_Comamonadaceae
OTU_325		6																	Bacteria	Proteobacteria	Alphaproteobacteria	Sphingomonadales	Sphingomonadaceae	Porphyrobacter	unclassified_g_Porphyrobacter
OTU_326			6																Bacteria	Proteobacteria	Gammaproteobacteria	Cellvibrionales	Cellvibrionaceae	Cellvibrio	unclassified_g_Cellvibrio
OTU_327			6																Bacteria	Proteobacteria	Gammaproteobacteria	unclassified_c_Gammaproteobacteria	unclassified_c_Gammaproteobacteria	unclassified_c_Gammaproteobacteria	unclassified_c_Gammaproteobacteria
OTU_328			6																Bacteria	Bacteroidota	Bacteroidia	Flavobacteriales	Crocinitomicaceae	Fluviicola	unclassified_g_Fluviicola
OTU_329													6						Bacteria	Proteobacteria	Gammaproteobacteria	Orbales	Orbaceae	Gilliamella	unclassified_g_Gilliamella
OTU_330													6						Bacteria	Proteobacteria	Gammaproteobacteria	Enterobacterales	unclassified_o_Enterobacterales	unclassified_o_Enterobacterales	unclassified_o_Enterobacterales
OTU_331													6						Bacteria	Firmicutes	Bacilli	Bacillales	Bacillaceae	Bacillus	unclassified_g_Bacillus
OTU_332														6					Bacteria	Proteobacteria	Gammaproteobacteria	Burkholderiales	Comamonadaceae	unclassified_f_Comamonadaceae	unclassified_f_Comamonadaceae
OTU_333				6															Bacteria	Bacteroidota	Bacteroidia	Flavobacteriales	Crocinitomicaceae	unclassified_f_Crocinitomicaceae	unclassified_f_Crocinitomicaceae
OTU_334				6															Bacteria	Proteobacteria	Gammaproteobacteria	Pseudomonadales	Moraxellaceae	Enhydrobacter	unclassified_g_Enhydrobacter
OTU_335				6															Bacteria	Actinobacteriota	Actinobacteria	Corynebacteriales	Nocardiaceae	Rhodococcus	unclassified_g_Rhodococcus
OTU_336						6													Bacteria	Actinobacteriota	MB-A2-108	unclassified_c_MB-A2-108	unclassified_c_MB-A2-108	unclassified_c_MB-A2-108	unclassified_c_MB-A2-108
OTU_337																	6		Bacteria	Firmicutes	Bacilli	Bacillales	Bacillaceae	Bacillus	unclassified_g_Bacillus
OTU_338							6												Bacteria	Proteobacteria	Gammaproteobacteria	unclassified_c_Gammaproteobacteria	unclassified_c_Gammaproteobacteria	unclassified_c_Gammaproteobacteria	unclassified_c_Gammaproteobacteria
OTU_339							6												Bacteria	Proteobacteria	Gammaproteobacteria	Orbales	Orbaceae	Gilliamella	unclassified_g_Gilliamella
OTU_340								4	2										Bacteria	Proteobacteria	Gammaproteobacteria	Enterobacterales	unclassified_o_Enterobacterales	unclassified_o_Enterobacterales	unclassified_o_Enterobacterales
OTU_341									6										Bacteria	Bacteroidota	Bacteroidia	Flavobacteriales	Weeksellaceae	Apibacter	Apibacter_sp._wkB309
OTU_342									6										Bacteria	Firmicutes	Bacilli	Lactobacillales	Lactobacillaceae	Lactobacillus	Apis_florea_little_honeybee
OTU_343										5									Bacteria	Proteobacteria	Gammaproteobacteria	Enterobacterales	Yersiniaceae	unclassified_f_Yersiniaceae	unclassified_f_Yersiniaceae
OTU_344											5								Bacteria	Proteobacteria	Gammaproteobacteria	unclassified_c_Gammaproteobacteria	unclassified_c_Gammaproteobacteria	unclassified_c_Gammaproteobacteria	unclassified_c_Gammaproteobacteria
OTU_345	3	2																	Bacteria	Patescibacteria	Microgenomatia	Candidatus_Collierbacteria	unclassified_o_Candidatus_Collierbacteria	unclassified_o_Candidatus_Collierbacteria	unclassified_o_Candidatus_Collierbacteria
OTU_346	5																		Bacteria	Proteobacteria	Gammaproteobacteria	Burkholderiales	Nitrosomonadaceae	Ellin6067	unclassified_g_Ellin6067
OTU_347		5																	Bacteria	Planctomycetota	Planctomycetes	Pirellulales	Pirellulaceae	Pir4_lineage	Pirellula_sp.
OTU_348		5																	Bacteria	Actinobacteriota	Actinobacteria	Streptosporangiales	Nocardiopsaceae	Nocardiopsis	unclassified_g_Nocardiopsis
OTU_349		5																	Bacteria	Firmicutes	Bacilli	Exiguobacterales	Exiguobacteraceae	Exiguobacterium	unclassified_g_Exiguobacterium
OTU_350			5																Bacteria	Proteobacteria	Gammaproteobacteria	Burkholderiales	Oxalobacteraceae	Undibacterium	unclassified_g_Undibacterium
OTU_351														5					Bacteria	Proteobacteria	Alphaproteobacteria	Rhizobiales	Beijerinckiaceae	Methylobacterium-Methylorubrum	unclassified_g_Methylobacterium-Methylorubrum
OTU_352														5					Bacteria	unclassified_k_Bacteria	unclassified_k_Bacteria	unclassified_k_Bacteria	unclassified_k_Bacteria	unclassified_k_Bacteria	unclassified_k_Bacteria
OTU_353				5															Bacteria	Proteobacteria	Gammaproteobacteria	Cellvibrionales	Cellvibrionaceae	Cellvibrio	unclassified_g_Cellvibrio
OTU_354				5															Bacteria	Proteobacteria	Gammaproteobacteria	Pseudomonadales	Moraxellaceae	Acinetobacter	unclassified_g_Acinetobacter
OTU_355					5														Bacteria	Proteobacteria	Alphaproteobacteria	Rhodobacterales	Rhodobacteraceae	unclassified_f_Rhodobacteraceae	unclassified_f_Rhodobacteraceae
OTU_356						5													Bacteria	Actinobacteriota	Actinobacteria	Micrococcales	Micrococcaceae	unclassified_f_Micrococcaceae	unclassified_f_Micrococcaceae
OTU_357																5			Bacteria	Proteobacteria	Alphaproteobacteria	Caulobacterales	Caulobacteraceae	Brevundimonas	unclassified_g_Brevundimonas
OTU_358																5			Bacteria	Firmicutes	Bacilli	Lactobacillales	Lactobacillaceae	Lactobacillus	Lactobacillus_mellis
OTU_359																5			Bacteria	Proteobacteria	Gammaproteobacteria	Burkholderiales	Neisseriaceae	Snodgrassella	unclassified_g_Snodgrassella
OTU_360																5			Bacteria	unclassified_k_Bacteria	unclassified_k_Bacteria	unclassified_k_Bacteria	unclassified_k_Bacteria	unclassified_k_Bacteria	unclassified_k_Bacteria
OTU_361																5			Bacteria	Proteobacteria	Gammaproteobacteria	Orbales	Orbaceae	Gilliamella	unclassified_g_Gilliamella
OTU_362																	5		Bacteria	Proteobacteria	Alphaproteobacteria	Sphingomonadales	Sphingomonadaceae	Sphingomonas	unclassified_g_Sphingomonas
OTU_363																		5	Bacteria	Proteobacteria	Gammaproteobacteria	Burkholderiales	Burkholderiaceae	Ralstonia	unclassified_g_Ralstonia
OTU_364																		5	Bacteria	Proteobacteria	Gammaproteobacteria	Orbales	Orbaceae	Gilliamella	unclassified_g_Gilliamella
OTU_365							5												Bacteria	Proteobacteria	Gammaproteobacteria	Enterobacterales	unclassified_o_Enterobacterales	unclassified_o_Enterobacterales	unclassified_o_Enterobacterales
OTU_366							5												Bacteria	Proteobacteria	Gammaproteobacteria	unclassified_c_Gammaproteobacteria	unclassified_c_Gammaproteobacteria	unclassified_c_Gammaproteobacteria	unclassified_c_Gammaproteobacteria
OTU_367								5											Bacteria	Proteobacteria	Gammaproteobacteria	unclassified_c_Gammaproteobacteria	unclassified_c_Gammaproteobacteria	unclassified_c_Gammaproteobacteria	unclassified_c_Gammaproteobacteria
OTU_368								5											Bacteria	Proteobacteria	Gammaproteobacteria	Orbales	Orbaceae	Gilliamella	unclassified_g_Gilliamella
OTU_369									5										Bacteria	Actinobacteriota	Actinobacteria	Micrococcales	Micrococcaceae	unclassified_f_Micrococcaceae	unclassified_f_Micrococcaceae
OTU_370									5										Bacteria	Proteobacteria	Gammaproteobacteria	unclassified_c_Gammaproteobacteria	unclassified_c_Gammaproteobacteria	unclassified_c_Gammaproteobacteria	unclassified_c_Gammaproteobacteria
OTU_371									5										Bacteria	Firmicutes	Bacilli	Staphylococcales	Staphylococcaceae	Staphylococcus	unclassified_g_Staphylococcus
OTU_372												4							Bacteria	Proteobacteria	Gammaproteobacteria	Orbales	Orbaceae	Gilliamella	unclassified_g_Gilliamella
OTU_373	4																		Bacteria	Bacteroidota	Bacteroidia	Flavobacteriales	Flavobacteriaceae	Flavobacterium	unclassified_g_Flavobacterium
OTU_374	4																		Bacteria	Bacteroidota	Bacteroidia	Cytophagales	Spirosomaceae	Lacihabitans	Hyalella_azteca
OTU_375	4																		Bacteria	Firmicutes	Bacilli	Lactobacillales	Lactobacillaceae	Lactobacillus	unclassified_g_Lactobacillus
OTU_376	4																		Bacteria	Proteobacteria	Gammaproteobacteria	unclassified_c_Gammaproteobacteria	unclassified_c_Gammaproteobacteria	unclassified_c_Gammaproteobacteria	unclassified_c_Gammaproteobacteria
OTU_377	4																		Bacteria	Proteobacteria	Gammaproteobacteria	Oceanospirillales	Alcanivoracaceae1	Alcanivorax	unclassified_g_Alcanivorax
OTU_378	4																		Bacteria	Proteobacteria	Gammaproteobacteria	Cellvibrionales	Cellvibrionaceae	Cellvibrio	unclassified_g_Cellvibrio
OTU_379	4																		Bacteria	Proteobacteria	Gammaproteobacteria	Burkholderiales	Comamonadaceae	unclassified_f_Comamonadaceae	unclassified_f_Comamonadaceae
OTU_380	4																		Bacteria	Bacteroidota	Bacteroidia	Flavobacteriales	Crocinitomicaceae	Fluviicola	unclassified_g_Fluviicola
OTU_381		4																	Bacteria	Bacteroidota	Bacteroidia	Chitinophagales	unclassified_o_Chitinophagales	unclassified_o_Chitinophagales	unclassified_o_Chitinophagales
OTU_382		4																	Bacteria	Proteobacteria	Gammaproteobacteria	Pseudomonadales	Pseudomonadaceae	Pseudomonas	unclassified_g_Pseudomonas
OTU_383		4																	Bacteria	Proteobacteria	Gammaproteobacteria	unclassified_c_Gammaproteobacteria	unclassified_c_Gammaproteobacteria	unclassified_c_Gammaproteobacteria	unclassified_c_Gammaproteobacteria
OTU_384		4																	Bacteria	Proteobacteria	Gammaproteobacteria	unclassified_c_Gammaproteobacteria	unclassified_c_Gammaproteobacteria	unclassified_c_Gammaproteobacteria	unclassified_c_Gammaproteobacteria
OTU_385			4																Bacteria	Bacteroidota	Bacteroidia	Cytophagales	Spirosomaceae	Lacihabitans	Hyalella_azteca
OTU_386			4																Bacteria	Firmicutes	Bacilli	Lactobacillales	Lactobacillaceae	Lactobacillus	Lactobacillus_micheneri
OTU_387			4																Bacteria	Proteobacteria	Alphaproteobacteria	Rhizobiales	Beijerinckiaceae	Methylobacterium-Methylorubrum	unclassified_g_Methylobacterium-Methylorubrum
OTU_388			4																Bacteria	Proteobacteria	Gammaproteobacteria	unclassified_c_Gammaproteobacteria	unclassified_c_Gammaproteobacteria	unclassified_c_Gammaproteobacteria	unclassified_c_Gammaproteobacteria
OTU_389														4					Bacteria	Proteobacteria	Gammaproteobacteria	Burkholderiales	unclassified_o_Burkholderiales	unclassified_o_Burkholderiales	unclassified_o_Burkholderiales
OTU_390														4					Bacteria	Firmicutes	Bacilli	Lactobacillales	Lactobacillaceae	Lactobacillus	Lactobacillus_ozensis_DSM_23829_
OTU_391														4					Bacteria	Proteobacteria	Alphaproteobacteria	Rhizobiales	Xanthobacteraceae	Bradyrhizobium	unclassified_g_Bradyrhizobium
OTU_392															4				Bacteria	Firmicutes	Bacilli	Bacillales	Bacillaceae	Bacillus	unclassified_g_Bacillus
OTU_393				4															Bacteria	Planctomycetota	vadinHA49	unclassified_c_vadinHA49	unclassified_c_vadinHA49	unclassified_c_vadinHA49	unclassified_c_vadinHA49
OTU_394						4													Bacteria	Planctomycetota	Planctomycetes	Isosphaerales	Isosphaeraceae	Singulisphaera	Singulisphaera_sp._GP187
OTU_395						4													Bacteria	Proteobacteria	Alphaproteobacteria	Sphingomonadales	Sphingomonadaceae	Blastomonas	unclassified_g_Blastomonas
OTU_396																4			Bacteria	Proteobacteria	Gammaproteobacteria	Pseudomonadales	Moraxellaceae	Acinetobacter	unclassified_g_Acinetobacter
OTU_397																	4		Bacteria	Proteobacteria	Gammaproteobacteria	Orbales	Orbaceae	Gilliamella	unclassified_g_Gilliamella
OTU_398																		4	Bacteria	Bacteroidota	Bacteroidia	Bacteroidales	unclassified_o_Bacteroidales	unclassified_o_Bacteroidales	unclassified_o_Bacteroidales
OTU_399							4												Bacteria	Bacteroidota	Bacteroidia	Bacteroidales	Dysgonomonadaceae	Dysgonomonas	unclassified_g_Dysgonomonas
OTU_400							4												Bacteria	Proteobacteria	Alphaproteobacteria	Acetobacterales	Acetobacteraceae	Bombella	unclassified_g_Bombella
OTU_401								4											Bacteria	Proteobacteria	Gammaproteobacteria	Orbales	Orbaceae	Gilliamella	unclassified_g_Gilliamella
OTU_402									4										Bacteria	Proteobacteria	Gammaproteobacteria	Burkholderiales	Neisseriaceae	Snodgrassella	unclassified_g_Snodgrassella
OTU_403										3									Bacteria	Bacteroidota	Bacteroidia	Bacteroidales	unclassified_o_Bacteroidales	unclassified_o_Bacteroidales	unclassified_o_Bacteroidales
OTU_404												3							Bacteria	Proteobacteria	Gammaproteobacteria	unclassified_c_Gammaproteobacteria	unclassified_c_Gammaproteobacteria	unclassified_c_Gammaproteobacteria	unclassified_c_Gammaproteobacteria
OTU_405	3																		Bacteria	Firmicutes	Bacilli	Lactobacillales	Streptococcaceae	Streptococcus	unclassified_g_Streptococcus
OTU_406	3																		Bacteria	Proteobacteria	Alphaproteobacteria	Sphingomonadales	Sphingomonadaceae	Altererythrobacter	Porphyrobacter_mercurialis
OTU_407	3																		Bacteria	Actinobacteriota	Acidimicrobiia	Microtrichales	Ilumatobacteraceae	CL500-29_marine_group	unclassified_g_CL500-29_marine_group
OTU_408	3																		Bacteria	Proteobacteria	Gammaproteobacteria	Enterobacterales	unclassified_o_Enterobacterales	unclassified_o_Enterobacterales	unclassified_o_Enterobacterales
OTU_409	3																		Bacteria	Proteobacteria	Alphaproteobacteria	Acetobacterales	Acetobacteraceae	unclassified_f_Acetobacteraceae	unclassified_f_Acetobacteraceae
OTU_410	3																		Bacteria	Proteobacteria	Alphaproteobacteria	Rhizobiales	Xanthobacteraceae	Bradyrhizobium	unclassified_g_Bradyrhizobium
OTU_411	3																		Bacteria	Proteobacteria	Gammaproteobacteria	Enterobacterales	unclassified_o_Enterobacterales	unclassified_o_Enterobacterales	unclassified_o_Enterobacterales
OTU_412	3																		Bacteria	Proteobacteria	Gammaproteobacteria	CCM19a	unclassified_o_CCM19a	unclassified_o_CCM19a	unclassified_o_CCM19a
OTU_413	3																		Bacteria	Proteobacteria	Alphaproteobacteria	Rhizobiales	Xanthobacteraceae	Bradyrhizobium	unclassified_g_Bradyrhizobium
OTU_414	3																		Bacteria	Proteobacteria	Alphaproteobacteria	Sphingomonadales	Sphingomonadaceae	Altererythrobacter	Porphyrobacter_mercurialis
OTU_415		3																	Bacteria	Actinobacteriota	Acidimicrobiia	Microtrichales	Ilumatobacteraceae	CL500-29_marine_group	unclassified_g_CL500-29_marine_group
OTU_416		3																	Bacteria	Actinobacteriota	Actinobacteria	Micrococcales	Brevibacteriaceae	Brevibacterium	unclassified_g_Brevibacterium
OTU_417		3																	Bacteria	Proteobacteria	Gammaproteobacteria	Burkholderiales	Nitrosomonadaceae	Ellin6067	Xanthomonadaceae_bacterium_JGI_0001002-F18
OTU_418		3																	Bacteria	Proteobacteria	Alphaproteobacteria	Rhodobacterales	Rhodobacteraceae	unclassified_f_Rhodobacteraceae	unclassified_f_Rhodobacteraceae
OTU_419		3																	Bacteria	unclassified_k_Bacteria	unclassified_k_Bacteria	unclassified_k_Bacteria	unclassified_k_Bacteria	unclassified_k_Bacteria	unclassified_k_Bacteria
OTU_420			3																Bacteria	Proteobacteria	Gammaproteobacteria	Pseudomonadales	Pseudomonadaceae	Pseudomonas	unclassified_g_Pseudomonas
OTU_421			3																Bacteria	Proteobacteria	Gammaproteobacteria	Pseudomonadales	Moraxellaceae	unclassified_f_Moraxellaceae	unclassified_f_Moraxellaceae
OTU_422			3																Bacteria	Proteobacteria	Gammaproteobacteria	Enterobacterales	unclassified_o_Enterobacterales	unclassified_o_Enterobacterales	unclassified_o_Enterobacterales
OTU_423			3																Bacteria	Proteobacteria	Gammaproteobacteria	Pseudomonadales	Moraxellaceae	Perlucidibaca	Perlucidibaca_sp._BK30
OTU_424														3					Bacteria	Proteobacteria	Gammaproteobacteria	Orbales	Orbaceae	Gilliamella	unclassified_g_Gilliamella
OTU_425															3				Bacteria	Bdellovibrionota	Oligoflexia	Silvanigrellales	Silvanigrellaceae	Silvanigrella	unclassified_g_Silvanigrella
OTU_426															3				Bacteria	Proteobacteria	Gammaproteobacteria	Orbales	Orbaceae	Gilliamella	unclassified_g_Gilliamella
OTU_427				3															Bacteria	Chloroflexi	Chloroflexia	Chloroflexales	Chloroflexaceae	Chloroflexus	unclassified_g_Chloroflexus
OTU_428				3															Bacteria	Chloroflexi	KD4-96	unclassified_c_KD4-96	unclassified_c_KD4-96	unclassified_c_KD4-96	unclassified_c_KD4-96
OTU_429				3															Bacteria	Proteobacteria	Alphaproteobacteria	Rhizobiales	Xanthobacteraceae	Bradyrhizobium	unclassified_g_Bradyrhizobium
OTU_430				3															Bacteria	Firmicutes	Bacilli	Exiguobacterales	Exiguobacteraceae	Exiguobacterium	unclassified_g_Exiguobacterium
OTU_431				3															Bacteria	Proteobacteria	Alphaproteobacteria	Sphingomonadales	Sphingomonadaceae	Altererythrobacter	Porphyrobacter_mercurialis
OTU_432					3														Bacteria	Proteobacteria	Gammaproteobacteria	Burkholderiales	Comamonadaceae	unclassified_f_Comamonadaceae	unclassified_f_Comamonadaceae
OTU_433					3														Bacteria	Proteobacteria	Alphaproteobacteria	Caulobacterales	Caulobacteraceae	unclassified_f_Caulobacteraceae	unclassified_f_Caulobacteraceae
OTU_434					3														Bacteria	Actinobacteriota	Actinobacteria	Micrococcales	Micrococcaceae	unclassified_f_Micrococcaceae	unclassified_f_Micrococcaceae
OTU_435						3													Bacteria	Proteobacteria	Gammaproteobacteria	Pseudomonadales	Moraxellaceae	Perlucidibaca	Perlucidibaca_sp._BK30
OTU_436																3			Bacteria	Desulfobacterota	Desulfovibrionia	Desulfovibrionales	Desulfovibrionaceae	unclassified_f_Desulfovibrionaceae	unclassified_f_Desulfovibrionaceae
OTU_437																3			Bacteria	Proteobacteria	Alphaproteobacteria	Rhizobiales	Devosiaceae	Devosia	unclassified_g_Devosia
OTU_438																3			Bacteria	Proteobacteria	Gammaproteobacteria	Pseudomonadales	Moraxellaceae	Acinetobacter	unclassified_g_Acinetobacter
OTU_439																3			Bacteria	Bacteroidota	Bacteroidia	Flavobacteriales	Weeksellaceae	Apibacter	Apibacter_sp._wkB309
OTU_440																3			Bacteria	Proteobacteria	Alphaproteobacteria	Rhizobiales	Rhizobiaceae	Aurantimonas	unclassified_g_Aurantimonas
OTU_441																	3		Bacteria	Bacteroidota	Bacteroidia	Sphingobacteriales	Sphingobacteriaceae	unclassified_f_Sphingobacteriaceae	unclassified_f_Sphingobacteriaceae
OTU_442																	3		Bacteria	Proteobacteria	Alphaproteobacteria	Sphingomonadales	Sphingomonadaceae	Porphyrobacter	unclassified_g_Porphyrobacter
OTU_443																		3	Bacteria	Proteobacteria	Gammaproteobacteria	Burkholderiales	Comamonadaceae	unclassified_f_Comamonadaceae	unclassified_f_Comamonadaceae
OTU_444							3												Bacteria	Proteobacteria	Alphaproteobacteria	Rhizobiales	Rhizobiaceae	unclassified_f_Rhizobiaceae	unclassified_f_Rhizobiaceae
OTU_445							3												Bacteria	Proteobacteria	Gammaproteobacteria	Burkholderiales	Neisseriaceae	Snodgrassella	unclassified_g_Snodgrassella
OTU_446							3												Bacteria	Proteobacteria	Gammaproteobacteria	Enterobacterales	Yersiniaceae	unclassified_f_Yersiniaceae	unclassified_f_Yersiniaceae
OTU_447								3											Bacteria	Proteobacteria	Gammaproteobacteria	Burkholderiales	Comamonadaceae	Comamonas	unclassified_g_Comamonas
OTU_448										2									Bacteria	Firmicutes	Bacilli	Lactobacillales	Lactobacillaceae	Lactobacillus	unclassified_g_Lactobacillus
OTU_449										2									Bacteria	Firmicutes	Bacilli	Paenibacillales	Paenibacillaceae	Paenibacillus	unclassified_g_Paenibacillus
OTU_450											2								Bacteria	Firmicutes	Bacilli	unclassified_c_Bacilli	unclassified_c_Bacilli	unclassified_c_Bacilli	unclassified_c_Bacilli
OTU_451												2							Bacteria	Proteobacteria	Alphaproteobacteria	Rhizobiales	Xanthobacteraceae	Bradyrhizobium	unclassified_g_Bradyrhizobium
OTU_452												2							Bacteria	Proteobacteria	Alphaproteobacteria	Sphingomonadales	Sphingomonadaceae	Sphingomonas	unclassified_g_Sphingomonas
OTU_453												2							Bacteria	Actinobacteriota	Actinobacteria	Micrococcales	Microbacteriaceae	unclassified_f_Microbacteriaceae	unclassified_f_Microbacteriaceae
OTU_454												2							Bacteria	Proteobacteria	Gammaproteobacteria	Burkholderiales	Oxalobacteraceae	Massilia	unclassified_g_Massilia
OTU_455												2							Bacteria	Proteobacteria	Gammaproteobacteria	Pseudomonadales	Pseudomonadaceae	Pseudomonas	unclassified_g_Pseudomonas
OTU_456												2							Bacteria	unclassified_k_Bacteria	unclassified_k_Bacteria	unclassified_k_Bacteria	unclassified_k_Bacteria	unclassified_k_Bacteria	unclassified_k_Bacteria
OTU_457												2							Bacteria	Proteobacteria	Gammaproteobacteria	Enterobacterales	Morganellaceae	Arsenophonus	unclassified_g_Arsenophonus
OTU_458												2							Bacteria	Bacteroidota	Bacteroidia	Bacteroidales	Dysgonomonadaceae	Dysgonomonas	unclassified_g_Dysgonomonas
OTU_459	2																		Bacteria	Bacteroidota	Bacteroidia	Sphingobacteriales	NS11-12_marine_group	unclassified_f_NS11-12_marine_group	unclassified_f_NS11-12_marine_group
OTU_460	2																		Bacteria	Actinobacteriota	Actinobacteria	Streptomycetales	Streptomycetaceae	Streptomyces	unclassified_g_Streptomyces
OTU_461	2																		Bacteria	Actinobacteriota	Actinobacteria	Corynebacteriales	Corynebacteriaceae	Corynebacterium	unclassified_g_Corynebacterium
OTU_462	2																		Bacteria	Proteobacteria	Gammaproteobacteria	Pseudomonadales	Moraxellaceae	Acinetobacter	unclassified_g_Acinetobacter
OTU_463	2																		Bacteria	Proteobacteria	Gammaproteobacteria	unclassified_c_Gammaproteobacteria	unclassified_c_Gammaproteobacteria	unclassified_c_Gammaproteobacteria	unclassified_c_Gammaproteobacteria
OTU_464	2																		Bacteria	Firmicutes	Bacilli	Staphylococcales	Staphylococcaceae	Staphylococcus	unclassified_g_Staphylococcus
OTU_465		2																	Bacteria	Bacteroidota	Bacteroidia	Flavobacteriales	Flavobacteriaceae	Flavobacterium	unclassified_g_Flavobacterium
OTU_466		2																	Bacteria	Planctomycetota	Phycisphaerae	Tepidisphaerales	WD2101_soil_group	unclassified_f_WD2101_soil_group	unclassified_f_WD2101_soil_group
OTU_467		2																	Bacteria	Proteobacteria	Alphaproteobacteria	Rhizobiales	Devosiaceae	Devosia	Devosia_sp._S37
OTU_468		2																	Bacteria	Proteobacteria	Gammaproteobacteria	unclassified_c_Gammaproteobacteria	unclassified_c_Gammaproteobacteria	unclassified_c_Gammaproteobacteria	unclassified_c_Gammaproteobacteria
OTU_469		2																	Bacteria	Proteobacteria	Gammaproteobacteria	Enterobacterales	unclassified_o_Enterobacterales	unclassified_o_Enterobacterales	unclassified_o_Enterobacterales
OTU_470		2																	Bacteria	Proteobacteria	Gammaproteobacteria	Burkholderiales	Comamonadaceae	unclassified_f_Comamonadaceae	unclassified_f_Comamonadaceae
OTU_471			2																Bacteria	Actinobacteriota	Actinobacteria	Propionibacteriales	Nocardioidaceae	unclassified_f_Nocardioidaceae	unclassified_f_Nocardioidaceae
OTU_472													2						Bacteria	unclassified_k_Bacteria	unclassified_k_Bacteria	unclassified_k_Bacteria	unclassified_k_Bacteria	unclassified_k_Bacteria	unclassified_k_Bacteria
OTU_473													2						Bacteria	Proteobacteria	Alphaproteobacteria	Rhizobiales	Rhizobiaceae	Mesorhizobium	unclassified_g_Mesorhizobium
OTU_474													2						Bacteria	Proteobacteria	Gammaproteobacteria	Enterobacterales	Enterobacteriaceae	unclassified_f_Enterobacteriaceae	unclassified_f_Enterobacteriaceae
OTU_475													2						Bacteria	Actinobacteriota	Actinobacteria	Bifidobacteriales	Bifidobacteriaceae	Bifidobacterium	unclassified_g_Bifidobacterium
OTU_476													2						Bacteria	Proteobacteria	Gammaproteobacteria	Orbales	Orbaceae	Gilliamella	unclassified_g_Gilliamella
OTU_477														2					Bacteria	Firmicutes	Clostridia	unclassified_c_Clostridia	unclassified_c_Clostridia	unclassified_c_Clostridia	unclassified_c_Clostridia
OTU_478														2					Bacteria	Proteobacteria	Gammaproteobacteria	Burkholderiales	Oxalobacteraceae	unclassified_f_Oxalobacteraceae	unclassified_f_Oxalobacteraceae
OTU_479														2					Bacteria	Proteobacteria	Alphaproteobacteria	Sphingomonadales	Sphingomonadaceae	unclassified_f_Sphingomonadaceae	unclassified_f_Sphingomonadaceae
OTU_480														2					Bacteria	Proteobacteria	Gammaproteobacteria	Pseudomonadales	Moraxellaceae	unclassified_f_Moraxellaceae	unclassified_f_Moraxellaceae
OTU_481															2				Bacteria	Firmicutes	Bacilli	unclassified_c_Bacilli	unclassified_c_Bacilli	unclassified_c_Bacilli	unclassified_c_Bacilli
OTU_482															2				Bacteria	Proteobacteria	Gammaproteobacteria	Burkholderiales	Neisseriaceae	Snodgrassella	unclassified_g_Snodgrassella
OTU_483				2															Bacteria	unclassified_k_Bacteria	unclassified_k_Bacteria	unclassified_k_Bacteria	unclassified_k_Bacteria	unclassified_k_Bacteria	unclassified_k_Bacteria
OTU_484				2															Bacteria	Proteobacteria	Gammaproteobacteria	Pseudomonadales	Moraxellaceae	unclassified_f_Moraxellaceae	unclassified_f_Moraxellaceae
OTU_485				2															Bacteria	Proteobacteria	Gammaproteobacteria	unclassified_c_Gammaproteobacteria	unclassified_c_Gammaproteobacteria	unclassified_c_Gammaproteobacteria	unclassified_c_Gammaproteobacteria
OTU_486				2															Bacteria	Proteobacteria	Gammaproteobacteria	Pseudomonadales	Pseudomonadaceae	Pseudomonas	unclassified_g_Pseudomonas
OTU_487				2															Bacteria	Proteobacteria	Gammaproteobacteria	Burkholderiales	Comamonadaceae	unclassified_f_Comamonadaceae	unclassified_f_Comamonadaceae
OTU_488				2															Bacteria	Firmicutes	Bacilli	Lactobacillales	unclassified_o_Lactobacillales	unclassified_o_Lactobacillales	unclassified_o_Lactobacillales
OTU_489				2															Bacteria	Proteobacteria	Gammaproteobacteria	Burkholderiales	Comamonadaceae	unclassified_f_Comamonadaceae	unclassified_f_Comamonadaceae
OTU_490					2														Bacteria	unclassified_k_Bacteria	unclassified_k_Bacteria	unclassified_k_Bacteria	unclassified_k_Bacteria	unclassified_k_Bacteria	unclassified_k_Bacteria
OTU_491					2														Bacteria	Proteobacteria	Alphaproteobacteria	Acetobacterales	Acetobacteraceae	unclassified_f_Acetobacteraceae	unclassified_f_Acetobacteraceae
OTU_492					2														Bacteria	Proteobacteria	Gammaproteobacteria	Xanthomonadales	Xanthomonadaceae	Arenimonas	Arenimonas_maotaiensis
OTU_493					2														Bacteria	Proteobacteria	Alphaproteobacteria	Sphingomonadales	Sphingomonadaceae	Altererythrobacter	Porphyrobacter_mercurialis
OTU_494						2													Bacteria	unclassified_k_Bacteria	unclassified_k_Bacteria	unclassified_k_Bacteria	unclassified_k_Bacteria	unclassified_k_Bacteria	unclassified_k_Bacteria
OTU_495						2													Bacteria	Proteobacteria	Alphaproteobacteria	Rhizobiales	Beijerinckiaceae	Methylobacterium-Methylorubrum	unclassified_g_Methylobacterium-Methylorubrum
OTU_496						2													Bacteria	Actinobacteriota	Actinobacteria	Corynebacteriales	Corynebacteriaceae	Corynebacterium	unclassified_g_Corynebacterium
OTU_497						2													Bacteria	Proteobacteria	Gammaproteobacteria	Burkholderiales	Comamonadaceae	unclassified_f_Comamonadaceae	unclassified_f_Comamonadaceae
OTU_498						2													Bacteria	Firmicutes	Bacilli	Staphylococcales	Staphylococcaceae	Staphylococcus	unclassified_g_Staphylococcus
OTU_499						2													Bacteria	Proteobacteria	Gammaproteobacteria	Pseudomonadales	Pseudomonadaceae	Pseudomonas	unclassified_g_Pseudomonas
OTU_500						2													Bacteria	Proteobacteria	Gammaproteobacteria	Burkholderiales	Comamonadaceae	unclassified_f_Comamonadaceae	unclassified_f_Comamonadaceae
OTU_501																2			Bacteria	unclassified_k_Bacteria	unclassified_k_Bacteria	unclassified_k_Bacteria	unclassified_k_Bacteria	unclassified_k_Bacteria	unclassified_k_Bacteria
OTU_502																2			Bacteria	Planctomycetota	Planctomycetes	Pirellulales	Pirellulaceae	Pir4_lineage	Symbiodinium_sp._A1
OTU_503																2			Bacteria	Proteobacteria	Alphaproteobacteria	Acetobacterales	Acetobacteraceae	Commensalibacter	unclassified_g_Commensalibacter
OTU_504																2			Bacteria	Proteobacteria	Alphaproteobacteria	Sphingomonadales	Sphingomonadaceae	Sphingomonas	Sphingomonas_sp._SYSUP0001
OTU_505																2			Bacteria	Firmicutes	Bacilli	Lactobacillales	Lactobacillaceae	Lactobacillus	Lactobacillus_ozensis_DSM_23829_
OTU_506																	2		Bacteria	Firmicutes	Clostridia	Lachnospirales	Lachnospiraceae	unclassified_f_Lachnospiraceae	unclassified_f_Lachnospiraceae
OTU_507							2												Bacteria	Bacteroidota	Bacteroidia	Flavobacteriales	Weeksellaceae	Chryseobacterium	Chryseobacterium_chaponense
OTU_508							2												Bacteria	Firmicutes	Bacilli	Bacillales	Bacillaceae	Oceanobacillus	unclassified_g_Oceanobacillus
OTU_509							2												Bacteria	Actinobacteriota	Actinobacteria	Bifidobacteriales	Bifidobacteriaceae	Bifidobacterium	unclassified_g_Bifidobacterium
OTU_510							2												Bacteria	unclassified_k_Bacteria	unclassified_k_Bacteria	unclassified_k_Bacteria	unclassified_k_Bacteria	unclassified_k_Bacteria	unclassified_k_Bacteria
OTU_511							2												Bacteria	Proteobacteria	Gammaproteobacteria	Orbales	Orbaceae	Gilliamella	unclassified_g_Gilliamella
OTU_512							2												Bacteria	Proteobacteria	Gammaproteobacteria	Enterobacterales	unclassified_o_Enterobacterales	unclassified_o_Enterobacterales	unclassified_o_Enterobacterales
OTU_513								2											Bacteria	Proteobacteria	Alphaproteobacteria	Rickettsiales	Anaplasmataceae	Wolbachia	unclassified_g_Wolbachia
OTU_514								2											Bacteria	Proteobacteria	Alphaproteobacteria	Caulobacterales	Caulobacteraceae	Brevundimonas	unclassified_g_Brevundimonas
OTU_515								2											Bacteria	Proteobacteria	Gammaproteobacteria	Burkholderiales	Comamonadaceae	unclassified_f_Comamonadaceae	unclassified_f_Comamonadaceae
OTU_516									2										Bacteria	unclassified_k_Bacteria	unclassified_k_Bacteria	unclassified_k_Bacteria	unclassified_k_Bacteria	unclassified_k_Bacteria	unclassified_k_Bacteria
OTU_517									2										Bacteria	Proteobacteria	Alphaproteobacteria	Rhizobiales	Xanthobacteraceae	unclassified_f_Xanthobacteraceae	unclassified_f_Xanthobacteraceae
OTU_518									2										Bacteria	Proteobacteria	Gammaproteobacteria	Pseudomonadales	Pseudomonadaceae	Pseudomonas	unclassified_g_Pseudomonas
OTU_519									2										Bacteria	Proteobacteria	Gammaproteobacteria	Orbales	Orbaceae	Gilliamella	unclassified_g_Gilliamella

## Sheet: Table S2
#OTU ID	BFH1	BFH2	BFH3	QYFH1	QYFH2	QYFH3	ZHFH1	ZHFH2	ZHFH3	Kingdom	Phylum	Class	Order	Family	Genus	Species
OTU_1	32255	34115	18524	8785	91134	55214	45417	79366	51088	Viridiplantae	Streptophyta	Magnoliopsida	Cucurbitales	Cucurbitaceae	Citrullus	Citrullus_lanatus
OTU_2	45186	107745	4158	15101	41073	10614	23552	8205	12208	Viridiplantae	Streptophyta	Magnoliopsida	Sapindales	Nitrariaceae	Peganum	Peganum_nigellastrum
OTU_3	9701	7949	599	1186	8757	22792	47435	9720	22495	Viridiplantae	Streptophyta	Magnoliopsida	Poales	Poaceae	Zea	Zea_mays
OTU_4	5191	13669	1522	16398	2982	3180	6188	1750	698	Viridiplantae	Streptophyta	Magnoliopsida	Fabales	Fabaceae	Medicago	Medicago_sativa
OTU_5	3717	4459	2116	1232	3205	3847	4203	5985	7077	Viridiplantae	Streptophyta	Magnoliopsida	Caryophyllales	Chenopodiaceae	Axyris	Axyris_hybrida
OTU_6	1449	1208		435	521	1785	2231		5831	Viridiplantae	Streptophyta	Magnoliopsida	Asterales	Asteraceae	Aster	Aster_pekinensis
OTU_7			2876					439		Viridiplantae	Streptophyta	Magnoliopsida	Cucurbitales	Cucurbitaceae	Cayaponia	unclassified_g_Cayaponia
OTU_9	39	246	26	21	61	60	48	67	820	Viridiplantae	Streptophyta	Magnoliopsida	Cucurbitales	Cucurbitaceae	Cayaponia	unclassified_g_Cayaponia
OTU_10	197	54	29	29	48	51	70	49	727	Viridiplantae	Streptophyta	Magnoliopsida	Fabales	Fabaceae	Vigna	Vigna_angularis
OTU_11	57	78	34	713	70	70	65	50	59	Viridiplantae	Streptophyta	Magnoliopsida	Fabales	Fabaceae	Sophora	Sophora_davidii
OTU_12	31	41	19	497	29	45	46	39	35	Viridiplantae	Streptophyta	Magnoliopsida	Fabales	Fabaceae	Sphaerophysa	Sphaerophysa_salsula
OTU_13	24	27	30	8	39	15	34	24	521	Viridiplantae	Streptophyta	Magnoliopsida	Asterales	Asteraceae	Artemisia	Artemisia_frigida
OTU_14	46	55	20	15	54	23	31	21	554	Viridiplantae	Streptophyta	Magnoliopsida	Malvales	Malvaceae	Alcea	Alcea_rosea
OTU_15	154	39	8	207	20	18	34	24	23	Viridiplantae	Streptophyta	Magnoliopsida	Rosales	Ulmaceae	Ulmus	Ulmus_lamellosa
OTU_16	31	20	20	261	29	16	27	22	17	Viridiplantae	Streptophyta	Magnoliopsida	Caryophyllales	Polygonaceae	Polygonum	Polygonum_sibiricum
OTU_17	18	24	6	274	31	17	26	16	18	Viridiplantae	Streptophyta	Magnoliopsida	Fabales	Fabaceae	Glycine	Glycine_max
OTU_18	19	24	7	11	15	304	21	13	19	Viridiplantae	Streptophyta	Magnoliopsida	Fagales	Fagaceae	Quercus	Quercus_acutifolia
OTU_19	8	12	7	4	10	13	268	6	10	Viridiplantae	Streptophyta	Magnoliopsida	Poales	Poaceae	Triticum	Triticum_aestivum
OTU_20	16	258	1	11	7	13	25	4	16	Viridiplantae	Streptophyta	Magnoliopsida	Solanales	Convolvulaceae	Convolvulus	Convolvulus_ammannii
OTU_21	1	3	2	3	85		8	2	9	Viridiplantae	Streptophyta	Magnoliopsida	Fabales	Fabaceae	Onobrychis	Onobrychis_arenaria
OTU_22	8	4	5	65	2	5	6	3	7	Viridiplantae	Streptophyta	Magnoliopsida	Caryophyllales	Polygonaceae	Polygonum	Polygonum_thunbergii
OTU_23	6	3	4	71	2	7	7	4	7	Viridiplantae	Streptophyta	Magnoliopsida	Solanales	Solanaceae	Solanum	Solanum_japonense
OTU_24	6	8	3	62	2	3	3	3	1	Viridiplantae	Streptophyta	Magnoliopsida	Geraniales	Geraniaceae	Geranium	Geranium_wilfordii
OTU_25	4	3	1	62	3	3	8	3	6	Viridiplantae	Streptophyta	Magnoliopsida	Rosales	Cannabaceae	Cannabis	Cannabis_sativa
OTU_26	4	1	1	3	2	42	4	1	4	Viridiplantae	Streptophyta	Magnoliopsida	unclassified_c_Magnoliopsida	unclassified_c_Magnoliopsida	unclassified_c_Magnoliopsida	unclassified_c_Magnoliopsida
OTU_27	1	1	1		7	36	9	1	2	Viridiplantae	Streptophyta	Magnoliopsida	unclassified_c_Magnoliopsida	unclassified_c_Magnoliopsida	unclassified_c_Magnoliopsida	unclassified_c_Magnoliopsida
OTU_28	2	3	1	28	7	2	2	1	1	Viridiplantae	Streptophyta	Magnoliopsida	Lamiales	Oleaceae	Ligustrum	Ligustrum_sinense_var_myrianthum
OTU_29	170	500	29	178	61	33	85	29	44	Viridiplantae	Streptophyta	Magnoliopsida	Fabales	Fabaceae	Melilotus	Melilotus_alba
OTU_30	24	29	318	12	36	23	32	16	41	Viridiplantae	Streptophyta	Magnoliopsida	Asterales	Asteraceae	Artemisia	Artemisia_eriopoda
OTU_31	71	82	37	132	64	316	666	163	51	Viridiplantae	Streptophyta	Magnoliopsida	Caryophyllales	Chenopodiaceae	Salsola	Salsola_tragus
OTU_32	2		4		9	7	4		4	Viridiplantae	Streptophyta	Magnoliopsida	Cucurbitales	Cucurbitaceae	Cucurbita	Cucurbita_pepo
count	30	29	30	28	30	29	30	29	30
sum	98438	170660	30408	45804	148365	98554	130555	106026	102393

## Sheet: Table S3
Sample	Group6	Site	Time	Chao1	Shannon	Pielou	Simpson
BFQ1	BFQ	BF	Before	83	0.191063	0.0432383	0.0453481
BFQ2	BFQ	BF	Before	96	0.409231	0.0896582	0.11213
BFQ3	BFQ	BF	Before	73	0.267024	0.0622367	0.0695474
QYFQ1	QYFQ	QYF	Before	70	2.69418	0.63415	0.889661
QYFQ2	QYFQ	QYF	Before	47	2.78412	0.723121	0.897884
QYFQ3	QYFQ	QYF	Before	53	3.22693	0.812769	0.93698
ZHFQ1	ZHFQ	ZHF	Before	58	2.28128	0.56183	0.849408
ZHFQ2	ZHFQ	ZHF	Before	50	2.26887	0.579974	0.844843
ZHFQ3	ZHFQ	ZHF	Before	46	1.95145	0.509699	0.783394
BFH1	BFH	BF	After	37	1.83208	0.507374	0.773738
BFH2	BFH	BF	After	37	1.18634	0.328543	0.457473
BFH3	BFH	BF	After	35	2.17875	0.612809	0.839827
QYFH1	QYFH	QYF	After	34	1.9277	0.546654	0.775639
QYFH2	QYFH	QYF	After	41	1.8104	0.487509	0.740306
QYFH3	QYFH	QYF	After	38	1.97787	0.54373	0.794577
ZHFH1	ZHFH	ZHF	After	58	2.28174	0.561944	0.849789
ZHFH2	ZHFH	ZHF	After	43	2.14532	0.570381	0.837574
ZHFH3	ZHFH	ZHF	After	41	2.12482	0.572177	0.828329
